# Supplementary material for: No Evidence of Association between Childhood Urban Environment and Cortical Thinning in Psychotic Disorder
Source: PLoS One. 2017 Jan 3;12(1):e0166651. doi: 10.1371/journal.pone.0166651 (PMC5207533; doi:10.1371/journal.pone.0166651)
Supplement: S1 Data — (XLS) [file pone.0166651.s001.xls]

## Sheet: Sheet1
subject number	ctx-lh-bankssts	ctx-lh-caudalanteriorcingulate	ctx-lh-caudalmiddlefrontal	ctx-lh-cuneus	ctx-lh-entorhinal	ctx-lh-fusiform	ctx-lh-inferiorparietal	ctx-lh-inferiortemporal	ctx-lh-isthmuscingulate	ctx-lh-lateraloccipital	ctx-lh-lateralorbitofrontal	ctx-lh-lingual	ctx-lh-medialorbitofrontal	ctx-lh-middletemporal	ctx-lh-parahippocampal	ctx-lh-paracentral	ctx-lh-parsopercularis	ctx-lh-parsorbitalis	ctx-lh-parstriangularis	ctx-lh-pericalcarine	ctx-lh-postcentral	ctx-lh-posteriorcingulate	ctx-lh-precentral	ctx-lh-precuneus	ctx-lh-rostralanteriorcingulate	ctx-lh-rostralmiddlefrontal	ctx-lh-superiorfrontal	ctx-lh-superiorparietal	ctx-lh-superiortemporal	ctx-lh-supramarginal	ctx-lh-frontalpole	ctx-lh-temporalpole	ctx-lh-transversetemporal	ctx-lh-insula	ctx-rh-bankssts	ctx-rh-caudalanteriorcingulate	ctx-rh-caudalmiddlefrontal	ctx-rh-cuneus	ctx-rh-entorhinal	ctx-rh-fusiform	ctx-rh-inferiorparietal	ctx-rh-inferiortemporal	ctx-rh-isthmuscingulate	ctx-rh-lateraloccipital	ctx-rh-lateralorbitofrontal	ctx-rh-lingual	ctx-rh-medialorbitofrontal	ctx-rh-middletemporal	ctx-rh-parahippocampal
15001	1.97	2.321	2.512	2.074	3.572	2.414	2.257	2.401	2.391	2.289	2.446	1.985	2.471	2.296	2.643	2.381	2.422	2.494	2.389	1.806	2.154	2.393	2.549	2.274	2.791	2.426	2.813	2.181	2.317	2.236	2.897	3.192	2.363	2.552	2.029	1.955	2.666	1.859	3.297	2.361	2.373	2.358	2.865	2.317	2.535	2.044	2.316	2.481	2.183
15053	2.009	2.693	2.364	1.948	3.234	2.358	2.134	2.266	2.522	2.194	2.632	1.943	2.498	2.398	2.724	2.307	2.099	2.603	2.268	1.775	1.984	2.394	2.445	2.275	2.707	2.358	2.682	2.139	2.356	2.275	3.002	3.622	2.17	2.702	2.024	2.215	2.333	1.9	3.236	2.386	2.235	2.417	2.627	2.265	2.447	2.019	2.408	2.414	2.283
15061	2.291	2.348	2.322	1.806	3.67	2.586	2.339	2.588	2.387	2.202	2.353	1.929	2.266	2.814	2.26	2.337	2.065	2.204	2.268	1.533	2.003	2.325	2.372	2.189	2.43	2.251	2.476	2.119	2.519	2.435	2.677	3.266	2.307	2.687	2.017	2.416	2.424	1.885	3.712	2.719	2.216	2.55	2.689	2.278	2.486	2.005	2.114	2.503	2.226
15062	2.306	2.622	2.644	1.601	3.042	2.497	2.378	2.461	2.302	2.29	2.73	1.949	2.389	2.696	2.372	2.235	2.581	2.826	2.415	1.359	2.22	2.415	2.518	2.215	2.78	2.379	2.785	1.944	2.742	2.539	2.717	3.287	2.107	2.853	2.111	2.428	2.714	1.717	2.941	2.802	2.351	2.696	2.599	2.213	2.571	1.879	2.513	2.468	2.269
15063	2.282	2.559	2.681	1.75	3.194	2.53	2.278	2.607	2.351	2.152	2.555	1.988	2.451	2.593	3.078	2.547	2.534	2.761	2.45	1.609	2.176	2.517	2.746	2.37	2.703	2.385	2.821	2.252	2.676	2.563	2.455	3.624	2.241	2.831	2.434	2.557	2.662	1.765	3.606	2.669	2.4	2.689	2.19	2.158	2.541	2.022	2.496	2.724	2.969
15077	2.68	2.76	2.656	1.775	3.368	2.683	2.441	2.697	2.375	2.171	2.72	1.94	2.356	2.877	2.85	2.382	2.867	2.937	2.511	1.409	2.195	2.606	2.61	2.419	2.631	2.501	2.871	2.257	2.968	2.688	2.538	3.519	2.333	2.793	2.735	2.28	2.567	1.842	3.779	2.606	2.494	2.846	2.49	2.079	2.625	1.898	2.471	2.842	2.696
15080	1.991	2.41	2.513	1.681	2.761	2.317	2.148	2.431	2.211	1.924	2.491	1.824	2.248	2.338	2.253	2.14	2.227	2.282	2.275	1.394	1.823	2.332	2.367	1.886	2.681	2.172	2.666	2.002	2.466	2.16	2.682	3.049	2.103	2.532	1.937	2.462	2.349	1.677	2.804	2.368	2.154	2.437	2.287	1.904	2.212	1.784	1.993	2.505	2.217
15098	2.467	2.832	2.71	1.787	3.785	2.716	2.433	2.662	2.445	2.261	2.814	2.066	2.462	2.883	3.028	2.626	2.729	2.9	2.647	1.756	2.387	2.561	2.811	2.364	3.079	2.576	3.096	2.253	3.029	2.612	2.912	3.722	2.478	3.041	2.607	2.861	2.667	1.881	4.367	2.689	2.465	2.763	2.198	2.231	2.889	2.136	2.627	3.115	2.736
15102	2.581	2.608	2.734	1.931	3.699	2.633	2.535	2.619	2.317	2.404	2.802	2.018	2.599	2.793	2.679	2.599	2.589	2.746	2.369	1.721	2.13	2.531	2.702	2.436	2.646	2.345	2.889	2.241	2.72	2.541	2.485	3.202	2.35	2.812	2.405	2.944	2.717	2.019	3.211	2.533	2.415	2.229	2.295	2.212	2.596	2.126	2.256	2.852	2.427
15104	2.2	2.609	2.557	1.668	3.295	2.246	2.118	2.304	2.218	1.933	2.353	1.728	2.299	2.358	2.243	2.261	2.472	2.362	2.399	1.553	2.004	2.442	2.426	2.236	2.506	2.261	2.647	2.087	2.509	2.29	2.696	3.385	2.19	2.773	2.433	2.338	2.473	1.644	4.352	2.306	2.128	2.239	2.012	1.93	2.344	1.687	2.442	2.5	1.939
15111	2.343	2.213	2.638	1.851	3.397	2.787	2.403	2.5	2.686	2.188	2.767	2.017	2.425	2.674	2.104	2.63	2.516	2.884	2.61	1.734	2.069	2.895	2.687	2.422	2.498	2.576	2.854	2.245	2.716	2.473	2.711	3.66	2.418	2.818	2.149	2.241	2.55	1.88	3.352	2.588	2.474	2.409	2.491	2.319	2.747	2.169	2.112	2.668	1.818
15125	2.433	2.492	2.507	1.917	2.895	2.562	2.351	2.527	2.355	2.163	2.589	1.936	2.411	2.671	2.669	2.461	2.402	2.739	2.561	1.816	2.03	2.688	2.512	2.457	2.778	2.39	2.709	2.202	2.42	2.379	2.373	3.542	2.266	2.858	2.196	1.886	2.59	1.812	3.66	2.436	2.445	2.491	2.405	2.24	2.657	2.213	2.401	2.697	2.058
15140	2.301	2.643	2.53	1.783	2.739	2.352	2.407	2.156	2.618	2.202	2.325	2.107	2.414	2.426	2.361	2.298	2.551	2.684	2.712	1.669	2.069	2.961	2.351	2.263	2.96	2.488	2.92	2.284	2.671	2.596	3.343	2.828	2.345	2.602	2.651	2.626	2.547	1.866	3.222	2.429	2.486	2.419	2.45	2.243	2.493	2.053	2.564	2.534	2.333
15141	2.353	2.855	2.577	1.878	3.783	2.533	2.436	2.629	2.653	2.18	2.68	1.863	2.376	2.805	2.855	2.585	2.627	2.599	2.591	1.605	2.246	2.693	2.729	2.562	2.611	2.51	2.883	2.401	2.844	2.661	2.953	3.751	2.457	2.883	2.574	2.735	2.663	1.888	3.973	2.601	2.595	2.651	2.387	2.213	2.625	2.04	2.237	2.76	2.934
15142	2.166	2.264	2.532	1.958	2.754	2.499	2.471	2.43	2.513	2.036	2.37	1.932	2.237	2.518	2.316	2.495	2.399	2.533	2.309	1.998	2.26	2.613	2.563	2.448	2.264	2.454	2.744	2.366	2.329	2.547	2.742	2.869	2.007	2.682	2.262	2.299	2.567	1.938	3.115	2.339	2.434	2.525	2.528	2.085	2.377	2.087	2.225	2.339	2.189
15145	1.897	2.402	2.528	1.753	4.061	2.389	2.414	2.477	2.524	2.164	2.588	1.883	2.36	2.3	2.518	2.345	2.429	2.377	2.199	1.76	1.941	2.775	2.556	2.395	2.462	2.457	2.735	2.237	2.384	2.424	2.602	3.731	1.98	2.917	1.96	2.513	2.746	1.88	3.366	2.564	2.196	2.476	2.582	2.15	2.576	2.064	2.327	2.322	2.419
15149	2.413	2.224	2.613	1.974	3.603	2.705	2.443	2.603	2.516	2.426	2.576	2.064	2.11	2.69	3.134	2.642	2.477	2.799	2.302	1.639	2.282	2.687	2.679	2.561	1.998	2.337	2.768	2.332	2.351	2.504	3.127	3.432	2.008	2.522	2.335	2.139	2.638	2.059	3.327	2.764	2.544	2.804	2.357	2.467	2.526	2.131	2.212	2.655	2.843
15150	1.937	2.293	2.625	1.943	4.027	2.625	2.463	2.443	2.714	2.28	2.629	2.233	2.332	2.473	2.339	2.485	2.565	2.674	2.29	1.766	2.029	2.583	2.624	2.436	2.359	2.393	2.757	2.191	2.344	2.329	3.208	3.25	2.163	2.922	1.944	2.395	2.638	1.804	3.877	2.62	2.401	2.457	2.781	2.252	2.82	2.311	2.275	2.309	2.728
15152	2.118	2.727	2.459	2.009	3.794	2.783	2.395	2.638	2.424	2.573	2.483	2.084	2.423	2.482	2.235	2.341	2.431	2.48	2.269	1.947	2.018	2.49	2.62	2.373	2.83	2.34	2.748	2.163	2.496	2.431	2.835	3.547	2.234	2.854	2.233	2.491	2.527	2.173	3.632	2.497	2.3	2.494	2.425	2.583	2.576	2.181	2.171	2.488	1.952
15160	2.606	2.298	2.775	1.877	3.201	2.635	2.503	2.618	2.353	2.057	2.835	1.877	2.492	2.814	2.881	2.666	2.681	2.757	2.593	1.422	2.352	2.358	2.815	2.519	2.771	2.568	2.997	2.391	3.051	2.623	3.019	3.626	2.563	2.83	2.652	2.431	2.74	1.782	4.226	2.595	2.505	2.713	2.597	2.094	2.669	1.822	2.476	2.807	2.667
15166	1.98	2.292	2.383	1.815	3.517	2.536	2.211	2.528	2.416	2.304	2.544	1.803	2.27	2.624	2.849	2.303	2.412	2.605	2.376	1.58	2.146	2.678	2.489	2.237	2.649	2.227	2.581	2.141	2.648	2.298	2.698	3.513	2.213	2.98	2.352	2.373	2.425	1.803	3.315	2.547	2.25	2.608	2.465	2.269	2.55	2.08	2.161	2.389	2.355
15176	2.128	2.355	2.572	1.666	3.32	2.301	2.197	2.192	2.047	2.063	2.569	1.863	2.327	2.463	2.063	2.366	2.559	2.761	2.487	1.755	2.133	2.159	2.603	2.252	2.51	2.408	2.704	2.094	2.883	2.345	2.717	3.727	1.918	2.859	2.213	2.322	2.583	1.865	3.545	2.424	2.298	2.255	2.268	2.138	2.613	1.869	2.579	2.349	2.279
15190	2.2	2.297	2.502	1.961	2.489	2.312	2.229	2.499	2.709	2.08	2.375	1.935	2.344	2.585	2.248	2.304	2.299	2.514	2.347	1.675	2.091	2.571	2.262	2.268	2.642	2.459	2.678	2.162	2.454	2.367	2.096	2.299	2.118	2.814	2.184	2.289	2.421	1.85	2.633	2.125	2.327	2.309	2.748	2.017	2.369	1.872	2.343	2.346	2.407
15193	2.315	2.542	2.48	1.991	3.24	2.424	2.297	2.592	2.774	2.156	2.504	2.173	2.353	2.586	2.257	2.371	2.566	2.861	2.349	1.943	1.989	2.544	2.506	2.409	2.497	2.453	2.777	2.296	2.504	2.611	2.272	3.552	2.345	2.768	2.061	2.357	2.588	1.909	3.562	2.326	2.327	2.506	2.68	2.085	2.464	2.043	2.127	2.348	2.147
15196	2.363	2.213	2.572	1.997	3.529	2.73	2.45	2.34	2.878	2.389	2.586	2.102	2.538	2.641	2.32	2.455	2.538	2.745	2.341	1.716	2.155	2.61	2.582	2.447	2.614	2.526	2.641	2.242	2.643	2.438	2.788	3.29	2.168	2.83	2.323	2.426	2.438	1.969	3.325	2.677	2.582	2.479	2.832	2.386	2.568	2.121	2.315	2.546	2.549
15197	2.274	3.012	2.534	1.965	3.039	2.508	2.731	2.532	2.764	2.122	2.713	2.012	2.406	2.642	2.332	2.454	2.579	2.592	2.545	1.806	2.204	2.675	2.451	2.626	2.71	2.729	2.904	2.537	2.687	2.748	2.545	2.935	2.433	3.094	2.287	2.152	2.546	2.068	3.45	2.394	2.56	2.366	2.665	2.104	2.636	1.966	2.35	2.529	2.153
15200	2.267	2.532	2.483	2.153	4.005	2.859	2.327	2.743	2.591	2.43	2.68	2.316	2.206	2.581	2.887	2.354	2.244	2.943	2.187	1.823	2.077	2.331	2.52	2.341	2.784	2.402	2.691	2.232	2.387	2.384	2.799	3.462	2.527	2.698	1.951	2.627	2.662	2.261	3.425	2.787	2.322	2.473	2.669	2.467	2.535	2.469	2.359	2.246	2.962
15201	1.99	2.629	2.458	2.006	3.798	2.73	2.226	2.476	2.49	2.245	2.6	2.135	2.492	2.456	2.707	2.447	2.387	2.512	2.384	1.804	2.126	2.508	2.517	2.267	2.527	2.388	2.71	2.233	2.523	2.404	2.991	3.899	2.181	2.765	2.148	2.919	2.47	2.029	3.607	2.737	2.229	2.515	2.738	2.225	2.483	2.388	2.455	2.395	2.722
15217	2.443	2.671	2.769	2.119	3.207	2.622	2.446	2.53	2.592	2.218	2.864	2.092	2.613	2.692	2.462	2.817	2.784	3.058	2.609	1.865	2.379	2.642	2.86	2.592	2.755	2.564	3.105	2.376	2.753	2.803	3.295	3.784	2.449	3.277	2.587	2.632	2.945	2.053	4.025	2.943	2.701	2.837	2.627	2.292	2.867	2.087	2.573	2.862	2.736
15218	2.564	2.847	2.916	2.044	3.443	2.878	2.561	2.849	2.363	2.497	2.956	2.124	2.71	2.872	2.466	2.708	2.882	3.273	2.797	1.625	2.428	2.732	2.924	2.496	2.941	2.702	3.082	2.395	3.037	2.982	3.132	4.189	2.689	2.992	2.599	2.348	2.891	2.214	4.288	2.853	2.529	2.808	2.414	2.29	2.814	2.145	2.655	3.024	2.197
15224	2.184	2.698	2.646	1.991	3.281	2.404	2.53	2.376	2.598	2.322	2.637	1.998	2.315	2.835	2.736	2.534	2.372	2.89	2.323	1.866	2.302	2.489	2.723	2.479	2.45	2.559	2.774	2.387	2.524	2.584	2.852	3.43	2.353	3.02	2.213	2.459	2.658	1.793	4.166	2.78	2.652	2.812	2.506	2.444	2.702	2.105	2.293	2.719	2.631
15226	2.506	2.632	2.676	2.001	3.125	2.812	2.641	2.783	2.633	2.594	2.737	2.152	2.5	2.971	2.661	2.421	2.595	2.722	2.449	1.994	2.087	2.566	2.601	2.564	2.528	2.521	2.845	2.21	2.809	2.475	2.832	3.773	2.305	2.929	2.275	2.342	2.582	2.009	3.949	2.687	2.598	2.411	2.522	2.403	2.847	2.194	2.459	2.662	2.601
15233	2.016	2.324	2.677	1.801	3.267	2.312	2.443	2.335	2.54	2.12	2.63	1.95	2.24	2.513	2.429	2.616	2.475	2.391	2.479	1.669	2.182	2.626	2.767	2.519	2.531	2.509	2.828	2.323	2.3	2.555	2.848	3.341	2.028	2.682	1.994	2.291	2.694	1.873	3.914	2.673	2.456	2.287	2.28	2.218	2.696	2.095	2.054	2.582	2.663
15237	2.324	2.794	2.538	1.885	3.197	2.494	2.253	2.517	2.587	2.132	2.683	1.928	2.357	2.515	2.824	2.261	2.357	2.697	2.21	1.604	1.961	2.572	2.509	2.263	2.438	2.393	2.683	2.11	2.532	2.357	3.212	2.919	2.545	3.019	2.263	2.612	2.306	1.859	3.073	2.625	2.255	2.53	2.488	2.149	2.619	2.177	2.372	2.608	2.164
15238	2.093	2.378	2.621	2.118	2.478	2.348	2.466	2.294	2.541	2.189	2.602	2.136	2.231	2.487	2.264	2.599	2.409	2.629	2.425	1.979	2.181	2.541	2.626	2.5	2.751	2.462	2.828	2.424	2.403	2.431	2.694	3.729	2.35	2.674	2.217	2.382	2.81	1.937	3.106	2.568	2.517	2.298	2.491	2.359	2.58	2.138	2.277	2.595	2.176
15241	2.298	2.148	2.355	2.045	3.131	2.708	2.564	2.591	2.328	2.376	2.725	2.029	2.403	2.983	2.996	2.33	2.317	2.683	2.275	1.865	2.154	2.455	2.449	2.309	2.447	2.304	2.502	2.21	2.5	2.398	2.726	3.554	2.32	2.939	2.191	2.64	2.399	2.146	3.451	2.779	2.523	2.699	2.654	2.31	2.708	2.166	2.257	2.647	2.687
15242	2.372	2.857	2.695	1.967	3.649	2.238	2.396	2.361	2.779	2.179	2.731	1.888	2.507	2.722	2.242	2.495	2.72	2.867	2.56	1.694	2.291	2.917	2.616	2.272	2.798	2.52	2.873	2.21	2.667	2.479	2.863	3.641	2.309	2.93	2.253	2.752	2.728	2.058	3.864	2.286	2.264	2.022	2.478	2.248	2.605	2.029	2.487	2.559	1.979
15247	2.265	2.163	2.446	1.778	2.487	2.079	2.294	2.143	2.313	1.958	2.518	1.745	2.145	2.461	1.946	2.032	2.475	2.541	2.316	1.392	2.03	2.445	2.367	2.134	2.442	2.209	2.56	2.047	2.399	2.341	2.389	3.163	1.936	2.721	2.411	2.527	2.417	1.73	2.356	2.063	2.315	2.182	2.097	2.167	2.32	1.874	2.057	2.348	2.165
15249	2.487	2.695	2.574	1.784	3.14	2.493	2.279	2.429	2.44	2.072	2.439	1.895	2.471	2.727	2.739	2.376	2.585	2.586	2.437	1.723	2.131	2.504	2.565	2.329	2.647	2.409	2.751	2.114	2.758	2.485	2.777	3.467	2.031	2.879	2.639	2.49	2.593	1.886	3.318	2.435	2.363	2.601	2.408	2.038	2.411	2.142	2.431	2.845	2.482
15251	2.187	2.256	2.622	2.053	3.096	2.481	2.558	2.385	2.63	2.169	2.581	2.202	2.464	2.424	2.967	2.542	2.543	2.667	2.414	1.914	2.357	2.563	2.656	2.55	2.64	2.568	2.819	2.55	2.529	2.645	2.765	3.22	2.203	2.822	2.238	2.291	2.518	2.192	3.755	2.496	2.459	2.338	2.485	2.193	2.455	1.959	2.096	2.405	2.709
15253	2.036	2.963	2.464	2.281	3.396	2.445	2.482	2.629	2.664	2.441	2.674	2.411	2.741	2.56	3.163	2.272	2.407	2.892	2.187	1.873	2.107	2.535	2.343	2.25	3.556	2.493	2.641	2.262	2.601	2.359	2.529	3.819	2.033	2.908	2.41	2.452	2.563	2.182	3.191	2.543	2.602	2.405	2.753	2.458	2.714	2.311	2.35	2.681	2.771
15259	2.24	2.457	2.471	1.685	2.742	2.321	2.353	2.158	2.489	2.158	2.483	1.828	2.508	2.637	2.649	2.05	2.684	2.618	2.19	1.539	2.056	2.371	2.414	2.278	2.647	2.215	2.662	2.139	2.729	2.387	2.478	3.428	2.137	2.928	2.406	2.384	2.541	1.835	3.328	2.456	2.327	2.397	2.624	2.29	2.584	1.833	2.374	2.545	2.457
15260	2.259	2.341	2.474	1.651	3.192	2.516	2.226	2.544	2.27	2.145	2.358	1.87	2.17	2.669	2.793	2.1	2.503	2.286	2.145	1.542	1.937	2.358	2.521	2.139	2.624	2.248	2.595	2.14	2.566	2.407	2.777	3.555	1.871	2.766	2.141	2.039	2.66	1.79	3.185	2.65	2.15	2.815	2.423	2.142	2.434	1.999	2.266	2.592	2.752
15263	2.393	2.767	2.65	1.83	3.412	2.492	2.338	2.642	2.407	2.038	2.563	1.939	2.543	2.628	3.085	2.478	2.401	2.692	2.37	1.426	2.17	2.436	2.472	2.345	3.031	2.444	2.766	2.152	2.713	2.359	2.395	3.497	2.178	2.928	2.492	2.842	2.595	1.755	3.749	2.619	2.332	2.671	2.554	2.043	2.47	2.016	2.446	2.684	2.683
15267	2.112	2.137	2.615	1.969	3.503	2.57	2.439	2.637	2.371	2.334	2.508	2.121	2.259	2.373	3.05	2.632	2.436	2.358	2.326	1.632	2.255	2.441	2.467	2.401	2.138	2.321	2.773	2.2	2.659	2.411	2.542	3.092	2.422	3.034	2.296	2.071	2.493	2.038	4.457	2.695	2.369	2.596	2.577	2.148	2.21	2.17	2.179	2.342	2.72
15272	2.012	2.157	2.494	1.768	3.558	2.582	2.357	2.53	2.532	2.189	2.471	2.065	2.123	2.573	2.217	2.158	2.185	2.557	2.325	1.623	2.057	2.294	2.452	2.362	2.268	2.303	2.681	2.277	2.261	2.314	2.286	3.38	2.184	2.712	1.992	2.777	2.541	1.82	3.601	2.497	2.316	2.546	2.428	2.252	2.316	1.994	2.072	2.715	2.047
15273	2.401	2.6	2.6	2.046	3.947	2.85	2.534	2.701	2.334	2.306	2.534	2.161	2.507	2.759	2.763	2.585	2.457	2.795	2.625	1.894	2.262	2.482	2.52	2.371	2.933	2.409	2.711	2.266	2.463	2.473	2.904	3.805	2.263	2.898	2.249	2.421	2.517	2.12	3.927	2.989	2.55	2.875	2.511	2.327	2.717	2.179	2.461	2.836	2.945
15286	2.046	2.094	2.384	1.683	2.999	2.544	2.19	2.555	2.031	2.033	2.637	1.769	2.175	2.611	2.587	2.381	2.32	2.7	2.606	1.313	2.211	2.343	2.467	2.328	2.695	2.254	2.627	2.133	2.421	2.399	2.845	3.611	1.618	1.995	2.532	2.008	2.445	1.729	3.475	2.256	2.257	2.613	1.853	2.049	2.162	1.67	2.328	2.661	2.141
15287	1.851	1.838	2.468	1.965	3.445	2.461	2.374	2.554	2.294	2.151	2.405	1.914	2.053	2.559	1.981	2.244	2.185	2.734	2.167	1.543	1.997	2.402	2.396	2.309	2.155	2.307	2.534	2.071	2.334	2.317	2.703	3.764	2.024	2.649	2.256	2.143	2.552	1.973	3.48	2.505	2.449	2.724	2.589	2.162	2.512	2.164	2.131	2.594	2.109
15294	2.005	1.962	2.491	2.117	3.362	2.411	2.312	2.426	2.326	2.304	2.391	2.088	2.338	2.489	2.257	2.449	2.255	2.417	2.115	1.704	2.061	2.268	2.394	2.395	2.301	2.223	2.653	2.28	2.37	2.268	2.717	3.296	2.162	2.641	2.167	1.789	2.554	1.94	3.11	2.459	2.369	2.535	2.503	2.21	2.532	2.168	1.99	2.36	2.22
15304	2.219	2.551	2.591	2.163	3.147	2.477	2.514	2.513	2.916	2.1	2.688	2.159	2.302	2.725	2.471	2.363	2.603	2.714	2.324	1.911	2.214	2.756	2.612	2.475	2.613	2.599	2.726	2.349	2.454	2.509	2.502	3.49	2.01	2.731	2.313	2.629	2.611	2.036	3.076	2.467	2.384	2.449	2.635	2.189	2.596	2.277	2.352	2.243	2.406
15305	2.042	2.373	2.743	1.807	2.798	2.549	2.348	2.622	2.859	2.173	2.364	1.859	2.022	2.692	2.436	2.311	2.314	2.417	2.335	1.667	2.023	2.644	2.642	2.273	2.339	2.329	2.668	2.143	2.382	2.435	2.508	3.385	2.072	2.85	2.21	2.167	2.515	2.001	3.016	2.508	2.319	2.456	2.64	2.22	2.406	1.947	1.971	2.52	2.628
15311	2.291	2.389	2.683	1.873	3.151	2.343	2.645	2.367	2.5	2.12	2.609	1.913	2.436	2.475	1.996	2.391	2.706	2.524	2.707	1.564	2.231	2.503	2.65	2.458	2.544	2.569	2.763	2.419	2.494	2.871	2.39	3.138	2.235	2.861	2.668	2.958	2.568	2.018	3.097	2.318	2.524	2.319	2.685	2.103	2.5	2.148	2.723	2.488	1.857
15314	2.255	2.463	2.768	1.86	2.747	2.6	2.563	2.516	2.587	2.266	2.709	1.992	2.531	2.558	2.48	2.282	2.526	2.765	2.262	1.753	2.147	2.686	2.602	2.439	2.796	2.563	2.906	2.338	2.634	2.557	2.585	3.649	2.301	3.281	2.359	2.474	2.802	1.916	3.189	2.555	2.551	2.576	2.493	2.13	2.563	2.091	2.368	2.548	2.645
15325	2.116	2.464	2.292	1.924	3.635	2.54	2.392	2.415	2.276	2.135	2.692	2.101	2.387	2.594	2.775	2.339	2.382	2.526	2.329	1.726	1.954	2.768	2.306	2.544	2.582	2.396	2.84	2.339	2.393	2.354	2.191	3.124	2.179	2.947	1.916	2.644	2.6	1.806	4.219	2.591	2.512	2.56	2.094	2.099	2.78	2.135	2.325	2.482	2.672
15326	1.951	2.94	2.468	1.902	2.319	2.446	2.174	2.265	2.318	2.058	2.277	2.165	1.994	2.418	2.199	2.372	2.212	2.274	2.133	1.999	2.065	2.273	2.485	2.188	2.37	2.148	2.548	2.096	2.136	2.416	2.656	3.141	1.99	2.617	2.039	2.278	2.39	2.038	2.928	2.572	2.15	2.408	2.375	2.012	2.377	2.244	2.023	2.541	2.499
15331	2.144	3.07	2.613	1.748	3.152	2.643	2.378	2.69	2.8	2.245	2.583	2.001	2.483	2.73	2.539	2.456	2.606	3.086	2.742	1.526	2.056	2.722	2.637	2.363	2.845	2.452	2.833	2.341	2.742	2.376	2.963	4.327	2.466	3.02	2.533	2.629	2.571	2.119	3.726	2.753	2.408	2.761	2.437	2.393	2.498	2.012	2.506	2.654	2.782
15333	2.475	2.683	2.633	1.64	3.198	2.668	2.392	2.466	2.215	2.115	2.807	1.928	2.462	2.928	2.779	2.302	2.708	2.939	2.55	1.582	2.176	2.492	2.572	2.284	2.603	2.486	2.758	2.195	2.755	2.486	3.304	3.922	2.215	3.029	2.135	2.496	2.62	1.8	3.841	2.526	2.176	2.429	2.202	2.141	2.437	1.802	2.295	2.67	2.468
15341	2.52	2.079	2.543	2.215	3.291	3.007	2.39	2.617	2.42	2.418	2.531	2.405	2.324	2.819	2.804	2.476	2.279	2.77	2.242	1.745	2.161	2.525	2.565	2.619	2.187	2.27	2.695	2.441	2.568	2.517	2.921	3.412	2.058	2.869	2.298	2.121	2.543	2.12	4.352	2.775	2.462	2.524	2.378	2.439	2.62	2.362	2.117	2.674	2.616
15343	2.442	2.142	2.939	2.186	3.583	2.801	2.749	2.889	3.086	2.472	2.827	2.1	2.344	2.745	2.931	2.943	2.397	2.885	2.587	1.955	2.504	2.779	2.928	2.827	2.71	2.617	3.041	2.542	2.739	2.847	2.941	3.434	2.527	3.251	2.525	2.23	2.847	2.069	3.131	2.961	2.705	2.877	3.272	2.542	2.7	2.345	2.504	2.51	3.045
15344	2.08	2.577	2.766	2.299	3.155	2.69	2.55	2.758	2.868	2.378	2.797	2.088	2.405	2.582	2.637	2.511	2.48	2.904	2.278	2.117	2.135	2.751	2.646	2.633	2.522	2.51	2.889	2.481	2.456	2.498	2.898	3.449	2.262	2.92	2.354	2.057	2.913	2.194	4.33	2.774	2.518	2.747	2.738	2.454	2.765	2.437	2.358	2.517	2.581
15345	2.219	2.416	2.758	1.998	3.803	2.685	2.491	2.522	2.528	2.376	2.362	2.316	2.194	2.605	3.136	2.559	2.374	2.917	2.285	1.996	2.242	2.51	2.617	2.574	2.58	2.446	2.835	2.428	2.485	2.515	2.317	3.175	2.183	3	2.439	2.483	2.719	2.032	3.436	2.78	2.68	2.614	2.776	2.405	2.459	2.338	2.283	2.695	2.803
15350	2.097	1.871	2.588	2.117	2.822	2.423	2.707	2.271	2.622	2.376	2.413	2.071	2.097	2.367	2.308	2.443	2.284	2.416	2.32	1.772	2.176	2.435	2.744	2.429	2.2	2.379	2.766	2.424	2.312	2.399	2.868	3.04	2.039	2.451	2.135	2.243	2.656	2.167	3.594	2.448	2.468	2.501	2.792	2.343	2.341	2.104	2.231	2.24	2.331
15353	2.397	2.589	2.627	1.703	3.701	2.4	2.224	2.524	2.183	2.04	2.582	1.854	2.431	2.668	2.235	2.33	2.555	2.468	2.414	1.659	2.056	2.463	2.588	2.352	2.818	2.317	2.818	2.089	2.735	2.425	2.536	3.736	2.362	2.876	2.409	2.507	2.543	1.851	3.784	2.376	2.277	2.343	2.323	2.014	2.431	1.958	2.377	2.816	2.382
15354	1.978	2.573	2.679	2.047	3.563	2.433	2.385	2.594	2.479	2.078	2.583	1.798	2.648	2.651	2.432	2.555	2.435	2.562	2.486	1.557	2.181	2.698	2.593	2.373	3.062	2.441	2.832	2.268	2.519	2.602	2.902	3.664	1.986	2.711	2.293	2.114	2.69	1.995	4.045	2.573	2.401	2.686	2.312	2.211	2.705	1.984	2.486	2.678	2.619
15355	2.291	2.838	2.407	2.044	3.88	2.423	2.455	2.447	2.543	2.106	2.417	2.021	2.426	2.513	2.677	2.322	2.357	2.885	2.346	1.748	2.143	2.348	2.414	2.34	2.744	2.442	2.701	2.293	2.461	2.422	2.883	3.444	2.064	2.87	2.442	2.163	2.501	1.9	3.587	2.59	2.402	2.394	2.586	2.076	2.462	2.123	2.324	2.556	2.378
15356	2.093	2.32	2.578	2.168	2.817	2.649	2.598	2.419	2.885	2.368	2.427	2.202	2.239	2.281	2.381	2.566	2.499	2.757	2.296	1.693	2.128	2.631	2.485	2.49	2.44	2.408	2.809	2.583	2.399	2.521	2.845	3.116	1.887	3.146	1.994	1.981	2.354	2.106	2.961	2.416	2.571	2.169	2.84	2.3	2.312	2.187	2.021	2.133	2.441
15360	2.864	2.689	3.053	1.936	3.602	2.834	2.781	3.158	2.384	2.474	2.837	2.028	2.616	3.193	3.198	2.78	3.07	3.126	2.834	1.659	2.311	2.611	2.783	2.872	2.898	2.788	3.311	2.503	3.026	2.724	3.181	3.623	2.574	3.115	2.883	2.778	3.029	2.031	3.985	2.727	2.817	2.613	2.58	2.415	2.889	1.876	2.895	3.119	2.867
15361	2.57	2.932	2.747	1.738	3.501	2.808	2.592	2.796	2.428	2.188	2.964	1.893	2.604	2.885	2.759	2.604	2.796	3.064	2.611	1.516	2.397	2.589	2.785	2.758	2.836	2.639	3.049	2.516	2.818	2.707	2.984	3.88	2.829	2.827	3.061	2.916	2.726	1.81	4.104	2.726	2.749	2.761	2.513	2.33	2.536	1.873	2.284	3.023	2.404
15366	2.476	2.525	2.557	2.015	2.58	2.507	2.541	2.688	2.641	2.129	2.444	2.047	2.308	2.807	2.145	2.409	2.725	2.753	2.592	1.722	2.16	2.582	2.53	2.438	2.755	2.538	2.935	2.403	2.812	2.603	3.001	3.74	2.58	3	2.591	2.32	2.53	1.761	3.005	2.645	2.563	2.669	2.547	2.201	2.442	2.003	2.316	2.844	2.323
15367	2.418	1.993	2.426	1.918	2.892	2.405	2.434	2.294	2.341	2.348	2.636	2.173	2.258	2.504	2.092	2.24	2.587	2.601	2.237	1.803	2.068	2.481	2.47	2.309	2.522	2.356	2.507	2.225	2.352	2.43	2.517	3.549	2.192	3.023	2.449	2.267	2.413	1.77	3.102	2.603	2.421	2.631	2.69	2.486	2.571	2.078	2.291	2.778	2.056
15368	2.188	2.686	2.533	2.091	3.307	2.68	2.377	2.443	2.555	2.22	2.684	2.21	2.3	2.382	2.772	2.582	2.411	2.451	2.244	1.763	2.199	2.469	2.657	2.39	2.535	2.446	2.794	2.276	2.491	2.456	2.808	3.668	2.351	2.817	2.163	2.178	2.626	1.963	3.514	2.736	2.376	2.459	2.38	2.315	2.718	2.293	2.281	2.419	2.605
15373	2.2	2.659	2.227	2.175	3.017	2.458	2.477	2.583	2.386	2.42	2.593	2.037	2.013	2.499	2.602	2.379	2.498	2.312	2.267	1.782	2.067	2.384	2.609	2.4	2.622	2.182	2.566	2.279	2.577	2.255	2.472	3.007	2.399	2.816	2.139	2.661	2.407	1.747	3.094	2.501	2.325	2.597	2.707	2.342	2.516	2.076	2.172	2.555	2.443
15376	2.146	2.15	2.781	1.924	2.83	2.601	2.543	2.37	2.797	2.379	2.368	2.063	2.122	2.553	2.441	2.375	2.539	3.01	2.439	1.839	2.191	2.8	2.566	2.461	2.379	2.447	2.868	2.511	2.598	2.476	3.132	3.416	2.307	2.493	2.308	2.314	2.656	2.058	3.695	2.349	2.397	2.477	2.662	2.347	2.623	2.195	2.517	2.51	2.279
15381	2.296	2.659	2.595	1.872	3.884	2.763	2.304	2.698	2.598	2.048	2.723	2.012	2.787	2.584	2.809	2.461	2.674	2.912	2.493	1.594	2.149	2.726	2.508	2.277	2.805	2.514	2.851	2.099	2.876	2.506	3.363	4.262	2.36	3.03	2.447	2.621	2.584	1.765	3.601	2.718	2.322	2.783	2.464	2.193	2.759	2.027	2.543	2.76	2.762
15383	2.294	2.182	2.459	1.69	2.405	2.329	2.332	2.466	2.274	2.058	2.615	1.953	2.15	2.454	2.131	2.323	2.406	2.728	2.451	1.738	2.232	2.45	2.581	2.158	2.456	2.4	2.547	2.111	2.585	2.467	2.817	2.434	2.241	2.914	2.41	2.203	2.658	1.88	2.925	2.474	2.379	2.449	2.473	2.154	2.555	2.051	2.313	2.49	2.162
15394	2.462	2.507	2.754	2.321	3.719	2.67	2.641	2.519	2.567	2.228	2.825	2.267	2.351	2.406	2.755	2.79	2.572	2.876	2.518	2.038	2.315	2.809	2.831	2.605	2.781	2.482	3.01	2.59	2.553	2.533	2.732	3.62	2.342	3.046	2.401	2.109	2.658	2.358	4.323	2.881	2.662	2.616	2.665	2.501	2.64	2.352	2.489	2.5	2.677
15396	2.351	2.651	2.541	2.069	2.97	2.474	2.329	2.546	2.332	2.535	2.521	2.223	2.586	2.484	2.678	2.673	2.43	2.793	2.432	2.037	2.02	2.494	2.649	2.247	2.855	2.476	2.899	2.254	2.426	2.386	3.094	3.053	2.087	2.966	2.393	2.741	2.644	2.218	2.924	2.729	2.411	2.657	2.416	2.524	2.624	2.357	2.456	2.543	2.73
15398	2.401	2.89	2.639	1.913	3.191	2.639	2.405	2.784	2.504	2.081	2.556	1.909	2.385	2.797	2.627	2.442	2.767	2.905	2.529	1.624	2.198	2.746	2.68	2.557	2.895	2.497	2.902	2.365	2.867	2.68	2.97	3.984	2.326	3.035	2.59	3.068	2.65	1.741	3.572	2.603	2.576	2.65	2.681	1.95	2.585	1.906	2.472	2.884	2.76
15400	2.286	1.969	2.549	1.974	3.725	2.484	2.241	2.626	2.569	2.46	2.451	2.272	2.131	2.631	2.479	2.391	2.448	2.589	2.302	1.64	2.065	2.343	2.715	2.428	2.533	2.305	2.684	2.279	2.406	2.35	2.665	2.932	1.96	2.583	1.953	2.112	2.618	2.322	3.758	2.753	2.404	2.785	2.209	2.568	2.308	2.281	2.172	2.543	2.621
15401	2.048	3.228	2.718	2.543	4.209	2.42	2.666	2.495	2.803	2.423	3.217	2.182	2.815	2.094	2.938	2.638	2.665	2.713	2.62	1.885	2.287	2.89	2.731	2.66	3.314	2.799	2.978	2.629	2.578	2.772	3.289	3.492	2.196	3.312	2.261	3.147	2.803	2.592	4.176	2.297	2.602	2.322	2.573	2.411	3.141	2.337	2.675	2.325	2.338
15403	2.475	2.308	2.54	1.877	3.393	2.687	2.419	2.441	2.572	2.123	2.547	2.024	2.362	2.643	2.359	2.329	2.362	2.652	2.407	1.572	2.146	2.577	2.527	2.458	2.51	2.31	2.7	2.338	2.831	2.516	2.458	3.64	2.246	2.614	2.736	2.401	2.445	1.83	3.016	2.589	2.466	2.59	2.306	2.147	2.424	1.926	2.442	2.622	2.616
15406	2.203	2.147	2.562	1.989	3.736	2.562	2.452	2.44	2.533	2.448	2.45	2.08	2.207	2.579	2.213	2.506	2.403	2.512	2.344	1.696	2.119	2.531	2.518	2.417	2.331	2.269	2.68	2.376	2.45	2.305	2.689	3.208	2.093	2.622	2.494	2.114	2.542	1.915	4.098	2.586	2.514	2.554	2.621	2.42	2.616	2.049	2.164	2.612	2.46
15413	1.784	2.609	2.305	1.826	3.309	2.366	2.316	2.371	2.291	2.116	2.399	2.031	2.205	2.454	2.856	2.332	2.128	2.44	2.259	1.575	2.202	2.407	2.454	2.262	2.391	2.301	2.514	2.17	2.343	2.376	2.95	3.342	2.083	2.657	2.09	2.31	2.364	1.911	3.759	2.423	2.159	2.419	2.401	2.21	2.386	2.082	2.205	2.376	2.462
15414	2.063	3.114	2.669	1.868	3.444	2.579	2.565	2.529	2.277	2.372	2.664	2.131	2.486	2.488	2.495	2.549	2.647	2.965	2.517	1.815	2.183	2.578	2.677	2.587	2.822	2.59	2.983	2.395	2.65	2.52	3.005	3.994	2.706	2.772	2.039	2.367	2.563	1.946	3.024	2.555	2.572	2.507	2.256	2.308	2.799	2.162	2.319	2.195	2.328
15415	2.002	2.513	2.665	1.913	3.581	2.483	2.334	2.485	2.5	2.158	2.435	2.106	2.187	2.563	2.333	2.394	2.433	2.448	2.155	1.628	2.05	2.587	2.599	2.442	2.127	2.356	2.813	2.303	2.436	2.486	2.783	3.064	2.283	2.76	2.165	2.309	2.673	1.965	3.892	2.5	2.205	2.187	2.756	2.224	2.545	2.193	2.285	2.394	2.353
15419	1.798	1.726	2.415	1.921	3.552	2.567	2.369	2.368	2.451	2.231	2.493	2.116	2.371	2.376	2.26	2.326	2.339	2.597	2.305	1.84	2.1	2.516	2.464	2.388	2.309	2.307	2.669	2.123	2.477	2.425	2.731	3.847	2.361	2.8	2.208	2.167	2.398	2.116	3.823	2.459	2.371	2.425	2.453	2.24	2.654	2.128	2.227	2.441	2.265
15420	2.306	2.629	2.213	1.871	2.77	2.111	2.153	2.155	2.232	2.048	2.493	1.753	2.398	2.658	2.406	2.15	2.438	2.35	2.195	1.512	1.753	2.494	2.172	2.046	2.615	2.172	2.482	1.805	2.574	2.251	1.879	3.45	2.04	2.726	2.368	2.323	2.16	1.759	2.364	2.025	2.255	2.1	2.176	1.893	2.319	1.852	2.298	2.379	1.869
15422	2.198	2.498	2.274	1.678	3.054	2.356	2.158	2.392	2.483	1.999	2.366	1.75	2.174	2.56	2.263	2.142	2.367	2.412	2.406	1.45	1.924	2.557	2.244	2.075	2.612	2.279	2.538	2.027	2.635	2.362	2.516	3.457	1.995	2.757	2.301	2.279	2.293	1.687	2.988	2.171	2.154	2.304	2.098	1.96	2.355	1.741	2.203	2.406	2.257
15424	1.994	1.936	2.52	1.795	3.543	2.534	2.355	2.57	2.206	2.163	2.359	2.19	2.169	2.524	2.741	2.506	2.368	2.203	2.196	1.983	2.08	2.408	2.471	2.314	2.347	2.429	2.663	2.004	2.281	2.385	3.002	3.464	2.305	2.586	2.199	2.254	2.436	1.803	3.784	2.573	2.42	2.572	2.296	2.167	2.354	2.322	2.273	2.812	2.459
15428	1.965	2.359	2.413	2.006	3.514	2.564	2.431	2.286	2.445	2.15	2.563	2.126	2.444	2.509	2.897	2.394	2.234	2.449	2.456	1.821	2.176	2.524	2.487	2.372	2.719	2.432	2.599	2.147	2.361	2.53	2.618	3.64	2.082	2.999	2.025	2.937	2.583	1.849	3.5	2.712	2.455	2.727	2.995	2.179	2.709	2.043	2.31	2.541	2.661
15430	2.239	2.301	2.792	1.796	2.934	2.481	2.525	2.393	2.373	1.955	2.423	1.871	2.237	2.62	1.971	2.372	2.51	2.541	2.507	1.716	2.194	2.355	2.708	2.514	2.347	2.56	2.805	2.361	2.45	2.474	2.826	3.526	2.132	2.874	2.067	2.392	2.858	1.835	3.176	2.641	2.384	2.475	2.653	2.144	2.519	2.048	2.252	2.537	2.168
15434	2.301	2.215	2.63	1.858	3.249	2.592	2.322	2.371	2.298	2.119	2.546	2.029	2.345	2.411	2.506	2.448	2.301	2.534	2.299	1.602	2.026	2.291	2.605	2.277	2.257	2.322	2.801	2.244	2.539	2.418	3.127	3.731	2.071	2.726	1.971	2.028	2.706	1.939	3.659	2.387	2.304	2.434	2.212	2.139	2.369	2.03	2.179	2.424	1.97
15447	2.471	2.493	2.491	1.794	3.305	2.537	2.39	2.649	2.294	2.013	2.672	1.813	2.55	3.068	2.885	2.562	2.631	2.877	2.454	1.568	2.239	2.565	2.704	2.406	2.734	2.484	2.887	2.294	2.882	2.628	3.16	4.513	2.159	3.162	2.595	2.825	2.753	1.821	3.818	2.585	2.438	2.916	2.403	2.124	2.594	1.896	2.67	2.838	2.647
15449	2.048	2.313	2.685	2.073	2.921	2.609	2.481	2.608	2.406	2.281	2.745	2.328	2.52	2.545	2.607	2.363	2.474	3.02	2.461	2.092	2.069	2.458	2.544	2.505	2.404	2.727	2.908	2.383	2.384	2.469	3.246	3.783	2.132	2.985	2.282	2.333	2.523	1.976	3.37	2.537	2.469	2.583	2.273	2.345	2.719	2.279	2.385	2.311	2.482
15464	2.325	2.602	2.727	1.806	3.636	2.614	2.411	2.634	2.964	2.056	2.872	1.924	2.455	2.814	3.021	2.54	2.672	2.726	2.498	1.78	2.239	3.074	2.773	2.466	2.958	2.501	2.911	2.299	2.924	2.71	2.681	3.639	2.556	2.853	2.537	2.45	2.772	1.808	3.677	2.828	2.451	2.635	2.32	2.233	2.679	1.896	2.489	2.847	2.956
15474	2.122	2.379	2.335	2.092	3.74	2.356	2.465	2.513	2.413	2.531	2.501	2.086	2.145	2.55	2.605	2.339	2.328	2.426	2.357	1.779	2.059	2.39	2.402	2.459	2.279	2.258	2.574	2.204	2.608	2.319	2.883	3.512	2.238	2.501	2.362	2.153	2.488	2.143	3.298	2.382	2.399	2.342	2.222	2.44	2.413	2.018	2.186	2.828	2.443
15480	2.039	2.52	2.211	2.083	3.005	2.48	2.46	2.555	2.67	2.273	2.489	2.145	2.368	2.498	2.277	2.337	2.321	2.364	2.063	1.999	2.163	2.543	2.38	2.454	2.513	2.265	2.621	2.405	2.493	2.545	2.723	3.807	2.194	2.848	2.048	1.935	2.428	2.207	3.352	2.521	2.516	2.439	2.936	2.159	2.402	2.177	2.09	2.282	2.641
15481	2.687	2.417	2.695	1.901	2.418	2.455	2.614	2.446	2.58	2.126	2.783	2.037	2.491	2.781	2.395	2.492	2.725	2.871	2.653	1.755	2.206	2.515	2.777	2.414	2.802	2.487	2.898	2.344	2.931	2.685	2.566	3.358	2.359	3.119	2.797	2.533	2.685	1.904	2.949	2.54	2.554	2.519	2.316	2.209	2.703	2.147	2.323	2.655	2.797
15484	2.168	2.098	2.697	2.154	2.947	2.588	2.604	2.781	2.889	2.283	2.508	2.124	2.292	2.587	2.312	2.611	2.33	3.007	2.476	1.893	2.234	2.427	2.602	2.627	2.426	2.548	3.086	2.464	2.45	2.575	2.909	3.548	2.216	2.729	2.319	2.349	2.704	2.106	3.299	2.824	2.57	2.81	2.72	2.358	2.812	2.098	2.292	2.636	2.334
15486	2.201	2.857	2.605	1.96	3.004	2.468	2.597	2.312	2.478	2.008	2.561	2.187	2.61	2.502	2.388	2.526	2.609	2.873	2.43	1.77	2.214	2.489	2.637	2.317	2.583	2.541	2.951	2.346	2.603	2.735	2.656	4.067	2.524	3.088	2.489	2.848	2.733	2.109	3.874	2.631	2.618	2.453	2.662	2.296	2.76	2.209	2.409	2.448	2.835
15491	2.424	2.472	2.598	2.072	3.347	2.547	2.568	2.446	2.87	2.332	2.451	2.294	2.087	2.672	2.633	2.667	2.373	2.614	2.341	2.119	2.183	2.696	2.554	2.54	2.623	2.269	2.733	2.391	2.388	2.554	2.7	3.186	2.503	2.835	2.445	2.048	2.529	1.955	3.682	2.646	2.435	2.454	2.224	2.449	2.409	2.301	2.16	2.582	2.559
15493	2.337	2.946	2.647	1.924	3.004	2.442	2.452	2.355	2.498	2.066	2.52	1.903	2.35	2.794	2.421	2.499	2.506	2.557	2.434	1.622	2.199	2.508	2.548	2.343	2.643	2.362	2.799	2.245	2.744	2.663	2.756	3.252	2.39	2.759	2.469	2.842	2.508	1.879	3.626	2.603	2.46	2.525	2.464	2.131	2.413	1.971	2.239	2.674	2.458
15494	2.458	2.681	2.599	1.666	3.324	2.613	2.481	2.8	2.547	2.03	2.618	1.9	2.37	2.933	2.599	2.376	2.582	2.936	2.632	1.476	2.267	2.636	2.685	2.339	2.692	2.529	2.772	2.324	3.013	2.649	2.939	3.824	2.575	2.998	2.361	2.45	2.653	1.782	3.735	2.622	2.475	2.786	2.172	2.09	2.471	1.942	2.347	2.814	2.913
15495	1.907	2.421	2.423	1.839	3.58	2.377	2.158	2.452	2.584	2.225	2.422	1.819	2.304	2.466	2.17	2.467	2.12	2.49	2.257	1.604	2.091	2.384	2.363	2.285	2.481	2.36	2.564	2.171	2.512	2.351	2.896	3.441	2.299	2.578	2.235	2.325	2.431	1.914	3.887	2.582	2.331	2.427	2.529	2.149	2.575	1.788	2.097	2.278	2.272
15499	2.098	2.638	2.566	1.658	2.956	2.462	2.212	2.528	2.318	2.082	2.499	1.936	2.107	2.477	2.669	2.374	2.237	2.804	2.165	1.577	2.028	2.36	2.526	2.358	2.391	2.343	2.635	2.239	2.315	2.331	2.148	3.278	1.942	2.49	2.213	2.157	2.478	1.668	3.739	2.444	2.238	2.587	2.593	2.27	2.268	1.922	1.901	2.52	2.373
15501	2.288	2.5	2.514	1.816	2.745	2.618	2.377	2.32	2.517	2.288	2.555	2.146	2.5	2.499	2.493	2.266	2.615	2.703	2.386	1.604	2.007	2.519	2.586	2.243	2.622	2.376	2.558	2.153	2.434	2.45	2.533	3.112	1.896	3.024	2.371	2.361	2.489	1.798	3.023	2.69	2.364	2.557	2.595	2.278	2.8	2.222	2.622	2.623	2.593
15509	1.952	2.499	2.493	2.244	3.542	2.107	2.511	2.111	2.647	2.16	2.74	2.066	2.593	2.394	1.962	2.696	2.414	2.568	2.917	2.004	2.294	2.814	2.452	2.483	2.797	3.144	3.25	2.708	2.424	2.583	2.719	3.654	2.353	2.903	2.244	2.814	2.803	2.264	3.169	2.087	2.599	2.079	2.764	2.475	2.642	2.168	2.7	2.051	2.02
15510	2.252	2.163	2.321	2.214	2.901	2.606	2.557	2.546	2.674	2.691	2.446	2.025	2.443	2.507	2.559	2.594	2.304	2.82	2.373	1.691	2.135	2.404	2.387	2.484	2.204	2.321	2.514	2.426	2.408	2.515	2.694	3.539	2.078	2.643	2.038	1.981	2.166	2.144	3.721	2.638	2.613	2.626	2.596	2.657	2.401	2.292	2.358	2.5	2.191
15517	2.114	2.22	2.431	1.907	3.155	2.456	2.224	2.483	2.431	2.23	2.359	1.88	2.316	2.53	2.306	2.213	2.227	2.488	2.118	1.609	2.002	2.229	2.422	2.216	2.425	2.244	2.58	2.208	2.364	2.287	2.618	3.267	2.244	2.664	2.021	2.496	2.543	1.796	3.889	2.647	2.305	2.579	2.364	2.229	2.278	1.955	2.295	2.519	2.673
15518	1.93	2.216	2.19	2.042	2.665	2.356	2.147	2.483	2.42	2.185	2.348	1.89	2.136	2.456	3.085	1.914	2.238	2.554	2.199	1.749	1.849	2.335	2.209	1.963	2.679	2.233	2.427	1.898	2.231	2.298	2.608	3.383	1.945	2.734	2.242	2.948	2.181	1.807	2.872	2.406	2.239	2.473	2.376	2.138	2.422	1.948	2.052	2.562	2.855
15519	2.321	2.514	2.573	1.914	2.918	2.531	2.547	2.282	2.552	1.865	2.593	2.102	2.277	2.494	2.195	2.218	2.702	2.565	2.484	1.694	2.256	2.474	2.64	2.532	2.542	2.507	2.793	2.466	2.531	2.661	2.682	3.424	2.235	2.973	2.227	2.318	2.5	1.913	3.321	2.553	2.407	2.138	2.497	2.056	2.584	1.984	2.275	2.538	2.38
15522	2.347	2.114	2.674	2.081	3.025	2.636	2.441	2.513	2.543	2.185	2.14	2.048	2.039	2.851	2.371	2.561	2.415	2.529	2.25	1.729	2.246	2.487	2.517	2.422	2.083	2.433	2.665	2.393	2.261	2.376	2.457	3.158	2.001	2.312	2.227	1.666	2.639	2.195	2.787	2.693	2.55	2.797	2.613	2.238	2.324	2.157	2.137	2.764	2.415
15525	2.219	2.958	2.609	1.945	3.115	2.817	2.413	2.915	2.555	2.282	2.691	2.091	2.476	2.542	2.563	2.528	2.667	2.598	2.644	1.79	2.277	2.857	2.684	2.45	3.112	2.675	2.899	2.344	2.592	2.694	3.079	3.191	2.122	2.919	2.134	2.695	2.635	2.101	3.341	2.787	2.358	2.862	2.614	2.272	2.796	2.115	2.434	2.503	2.502
15530	2.222	2.052	2.64	1.924	3.173	2.69	2.399	2.598	2.716	2.135	2.348	2.214	2.352	2.839	3.049	2.477	2.309	2.536	2.178	1.85	2.076	2.361	2.517	2.401	2.461	2.3	2.817	2.281	2.403	2.509	2.447	3.363	2.13	2.945	2.06	2.723	2.574	1.953	3.438	2.585	2.289	2.599	2.837	2.271	2.542	2.158	2.302	2.631	2.279
15534	2.36	2.833	2.45	1.854	3.723	2.531	2.48	2.586	2.411	2.249	2.741	1.871	2.397	2.655	2.625	2.54	2.567	2.562	2.682	1.559	2.194	2.58	2.54	2.475	2.687	2.499	2.762	2.295	2.699	2.553	2.86	3.914	2.465	3.16	2.618	2.603	2.483	2.016	3.853	2.723	2.468	2.636	2.222	2.301	2.623	1.922	2.499	2.796	2.903
15536	1.998	2.333	2.376	2.005	3.236	2.399	2.323	2.344	2.282	2.136	2.528	2.001	2.172	2.639	2.26	2.161	2.224	2.646	2.289	1.637	1.946	2.436	2.338	2.246	2.413	2.193	2.512	2.001	2.363	2.312	2.783	2.825	2.216	2.606	2.158	2.205	2.438	2.019	3.565	2.397	2.311	2.474	2.319	2.208	2.496	2.086	2.476	2.507	1.823
15537	2.286	2.234	2.455	1.788	2.697	2.46	2.332	2.181	2.33	2.1	2.395	2.124	2.048	2.576	2.406	2.526	2.35	2.705	2.483	1.616	2.099	2.482	2.523	2.39	2.242	2.445	2.665	2.175	2.487	2.355	2.408	3.661	2.08	2.495	2.27	2.295	2.612	1.886	3.357	2.512	2.348	2.369	2.533	2.071	2.467	2.165	2.323	2.573	2.159
15540	1.98	2.053	2.679	2.402	3.044	2.605	2.561	2.558	2.458	2.562	2.767	2.197	2.618	2.559	2.626	2.47	2.417	3.097	2.537	2.384	2.014	2.419	2.545	2.512	2.387	2.541	2.895	2.349	2.485	2.475	3.403	3.841	2.02	2.708	2.18	1.958	2.465	2.629	3.754	2.52	2.562	2.433	2.752	2.559	2.656	2.355	2.284	2.597	1.987
15543	2.041	2.411	2.546	2.205	3.332	2.514	2.531	2.753	2.969	2.3	2.615	2.36	2.333	3.068	1.968	2.508	2.672	2.787	2.596	1.865	2.182	2.507	2.409	2.533	2.259	2.496	2.819	2.229	2.374	2.426	2.361	3.676	2.028	2.906	2.317	2.149	2.461	2.247	3.547	2.457	2.404	2.746	2.801	2.2	2.609	2.238	2.527	2.508	2.051
15544	2.195	3.183	2.616	2.049	3.07	2.596	2.574	2.567	2.729	2.308	2.434	2.077	2.322	2.648	2.388	2.642	2.725	2.777	2.426	1.827	2.252	3.075	2.695	2.542	2.652	2.635	2.875	2.417	2.696	2.618	2.911	3.619	2.257	2.922	2.347	2.208	2.694	2.103	3.507	2.707	2.534	2.56	2.475	2.28	2.678	2.362	2.451	2.583	2.162
15547	2.193	2.083	2.524	2.076	3.077	2.447	2.479	2.663	2.128	2.515	2.356	1.973	2.434	2.733	2.173	2.381	2.337	2.739	2.513	1.883	2.154	2.417	2.535	2.41	2.784	2.516	2.695	2.243	2.398	2.468	3.381	3.522	2.213	3.031	2.214	2.129	2.637	2.009	3.662	2.584	2.401	2.545	2.135	2.4	2.489	2.144	2.37	2.72	2.465
15549	2.481	2.097	2.693	1.955	2.993	2.653	2.565	2.563	2.482	2.348	2.402	1.993	2.23	2.599	1.982	2.509	2.532	2.627	2.428	1.764	2.14	2.404	2.609	2.445	2.545	2.512	2.897	2.458	2.302	2.642	2.722	3.229	2.165	3.108	2.287	2.391	2.648	2.053	3.047	2.613	2.653	2.601	2.489	2.4	2.62	2.354	2.187	2.662	2.335
15555	2.081	2.127	2.546	2.085	3.946	2.686	2.421	2.691	2.695	2.328	2.566	2.229	2.392	2.5	2.504	2.66	2.415	2.619	2.448	1.629	2.241	2.697	2.651	2.466	2.375	2.423	2.685	2.386	2.55	2.543	2.974	3.555	2.304	3.123	2.217	2.497	2.535	1.825	4.051	2.866	2.505	2.881	2.723	2.41	2.699	2.383	2.447	2.556	2.684
15556	1.934	2.52	2.55	1.847	2.9	2.404	2.349	2.411	2.506	2.044	2.632	1.961	2.214	2.444	2.511	2.474	2.44	2.509	2.309	1.761	2.071	2.594	2.649	2.331	2.489	2.376	2.734	2.227	2.478	2.428	2.407	3.386	2.403	2.944	2.016	2.383	2.571	1.841	2.971	2.468	2.312	2.554	2.429	2.078	2.504	1.967	2.302	2.471	2.564
15562	2.126	2.338	2.608	1.999	3.5	2.497	2.429	2.484	2.194	2.236	2.435	2.198	2.346	2.651	2.342	2.433	2.394	2.805	2.242	1.879	2.201	2.401	2.578	2.496	2.695	2.45	2.717	2.269	2.555	2.535	2.581	3.318	2.102	2.859	2.054	2.028	2.527	2.137	3.145	2.574	2.384	2.581	2.392	2.22	2.475	2.327	2.241	2.534	2.298
15576	2.309	2.751	2.429	2.039	3.167	2.532	2.429	2.582	2.396	2.213	2.452	2.086	2.298	2.766	2.944	2.438	2.429	2.469	2.488	1.933	2.204	2.603	2.54	2.448	2.803	2.268	2.607	2.267	2.673	2.512	2.477	3.465	2.201	2.907	2.498	2.454	2.522	2.003	3.556	2.686	2.434	2.636	2.428	2.184	2.47	1.957	2.249	2.682	2.833
15579	2.561	2.47	2.428	2.003	2.874	2.743	2.593	2.579	2.705	2.529	2.51	1.97	2.269	2.727	2.533	2.371	2.381	2.563	2.264	1.685	2.047	2.552	2.46	2.369	2.272	2.35	2.64	2.274	2.498	2.437	2.805	3.551	2.337	2.623	2.425	2.4	2.497	2.223	3.205	2.658	2.548	2.917	2.393	2.657	2.422	2.049	2.23	2.778	2.445
15582	1.897	2.909	2.589	1.904	3.246	2.569	2.335	2.478	2.569	2.232	2.45	2.131	2.14	2.398	2.172	2.488	2.381	2.64	2.157	1.811	2.209	2.893	2.579	2.471	2.373	2.363	2.752	2.318	2.403	2.404	2.674	3.226	2.237	2.818	2.063	2.401	2.462	2.056	3.874	2.888	2.352	2.73	2.446	2.317	2.43	2.32	2.141	2.296	2.269
15586	2.084	2.524	2.564	2.036	3.211	2.661	2.476	2.553	2.436	2.364	2.416	2.148	2.203	2.469	2.626	2.528	2.521	2.579	2.21	1.908	2.12	2.481	2.776	2.331	2.59	2.443	2.747	2.282	2.307	2.53	2.84	3.744	2.053	2.873	2.146	2.409	2.679	2.007	3.979	2.75	2.386	2.507	2.534	2.3	2.447	2.334	2.196	2.727	2.585
15587	2.205	2.952	2.638	1.893	2.521	2.44	2.521	2.375	3.085	2.215	2.727	2.197	2.334	2.525	2.21	2.452	2.561	2.684	2.587	1.782	2.164	2.873	2.612	2.591	2.765	2.575	2.85	2.407	2.726	2.642	2.985	3.41	2.793	3.2	2.198	3.032	2.636	2.126	2.917	2.562	2.557	2.239	2.598	2.16	2.531	2.199	2.314	2.558	2.358
15591	1.812	2.762	2.39	1.91	2.801	2.448	2.37	2.585	2.573	2.162	2.621	2.221	2.399	2.741	2.209	2.297	2.415	3.001	2.369	1.981	1.949	2.732	2.444	2.268	2.461	2.457	2.621	2.121	2.471	2.319	2.33	3.26	1.936	2.95	1.974	2.367	2.473	1.981	3.688	2.483	2.296	2.571	2.346	2.424	2.441	2.325	2.238	2.516	2.691
15595	2.199	2.224	2.667	2.025	3.674	2.715	2.395	2.83	2.637	2.28	2.487	2.178	2.569	2.719	2.842	2.556	2.388	2.609	2.231	1.897	2.211	2.522	2.711	2.386	2.743	2.397	2.763	2.327	2.472	2.47	2.907	3.503	2.146	3.193	2.137	2.101	2.616	2.291	3.942	2.756	2.522	2.56	2.279	2.258	2.765	2.365	2.445	2.636	2.846
15601	2.009	2.264	2.423	1.933	3.301	2.617	2.253	2.353	2.637	2.073	2.399	1.94	2.243	2.504	2.516	2.529	2.307	2.557	2.183	1.705	2.133	2.776	2.477	2.294	2.36	2.275	2.629	2.248	2.316	2.28	2.827	3.725	2.21	2.817	1.748	2.353	2.51	1.976	3.342	2.45	2.164	2.503	2.348	2.226	2.507	1.894	2.098	2.47	2.513
15605	2.471	2.465	2.622	1.977	3.308	2.667	2.4	2.547	2.994	2.225	2.813	2.176	2.376	2.657	2.179	2.554	2.602	2.782	2.362	1.857	2.26	2.756	2.566	2.405	2.758	2.478	3.035	2.224	2.377	2.442	3.367	3.544	2.418	3.017	2.419	2.229	2.477	2.108	3.898	2.664	2.52	2.802	2.534	2.398	2.617	2.264	2.352	2.582	2.392
15607	2.365	2.377	2.53	2.001	3.865	2.765	2.589	2.706	2.384	2.409	2.684	2.387	2.527	2.809	2.761	2.64	2.348	2.939	2.531	2.045	2.223	2.545	2.622	2.443	2.636	2.388	2.789	2.283	2.63	2.399	2.547	3.935	2.353	2.841	2.412	2.215	2.306	2.303	3.711	2.812	2.54	2.739	2.297	2.587	2.746	2.433	2.46	2.878	2.951
15610	2.457	2.158	2.716	1.958	4.215	2.65	2.428	2.726	2.599	2.381	2.639	2.179	2.632	2.726	2.721	2.782	2.464	2.783	2.326	1.941	2.288	3.021	2.698	2.432	2.771	2.639	3.018	2.292	2.575	2.691	2.966	3.162	2.284	2.839	2.474	2.762	2.695	2.161	4.131	2.658	2.376	2.75	2.399	2.396	2.676	2.314	2.074	2.732	2.429
15615	2.333	2.589	2.573	1.701	3.341	2.276	2.36	2.198	2.344	1.888	2.563	1.858	2.49	2.678	2.052	2.441	2.751	2.65	2.544	1.519	1.982	2.572	2.559	2.249	2.819	2.452	2.89	2.159	2.7	2.514	2.908	2.948	2.133	2.731	2.391	2.606	2.62	1.687	3.125	2.527	2.357	2.616	2.319	1.988	2.428	1.954	2.337	2.713	2.281
15616	1.923	2.627	2.56	1.911	3.318	2.579	2.295	2.508	2.629	2.091	2.487	2.016	2.292	2.444	2.355	2.326	2.447	2.656	2.215	1.691	2.069	2.681	2.548	2.219	2.319	2.382	2.699	2.083	2.281	2.348	2.637	3.545	2.017	2.634	2.217	1.904	2.53	1.845	3.41	2.526	2.237	2.555	2.473	2.222	2.558	2.061	2.29	2.262	2.546
15622	2.32	2.273	2.697	1.96	3.855	2.796	2.455	3.051	2.541	2.442	2.625	2.218	2.307	2.716	2.971	2.657	2.487	2.569	2.402	1.767	2.335	2.766	2.691	2.467	2.218	2.444	2.924	2.268	2.467	2.603	3.442	3.554	2.323	2.863	2.501	2.008	2.763	1.982	3.66	2.839	2.5	2.699	2.201	2.431	2.666	2.217	2.37	2.778	2.542
15628	2.087	2.447	2.704	2.453	3.375	2.461	2.552	2.562	2.617	2.176	2.829	2.136	2.43	2.573	2.523	2.442	2.672	3.024	2.509	2.013	2.353	2.618	2.735	2.81	2.91	2.677	2.907	2.528	2.689	2.676	3.423	4.533	2.404	3.12	2.298	2.701	2.613	2.193	3.757	2.53	2.454	2.536	2.427	2.222	2.787	2.222	2.687	2.579	2.612
15630	2.108	2.179	2.537	2.056	3.765	2.383	2.586	2.536	2.498	2.284	2.337	2.011	2.299	2.482	2.226	2.48	2.289	2.463	2.2	1.56	2.142	2.359	2.539	2.407	2.117	2.33	2.611	2.315	2.46	2.419	3.074	3.328	2.411	2.856	1.983	2.264	2.455	1.965	4.183	2.568	2.433	2.476	2.473	2.324	2.471	2.184	2.148	2.488	2.485
15635	2.321	2.405	2.511	1.859	2.772	2.684	2.322	2.712	2.442	2.127	2.527	2.062	2.515	2.615	2.322	2.378	2.502	2.819	2.456	1.675	2.031	2.527	2.558	2.294	2.259	2.402	2.614	2.191	2.444	2.394	2.822	3.675	2.513	3.056	2.371	2.14	2.525	2.036	3.227	2.9	2.384	2.706	2.305	2.343	2.781	2.229	2.593	2.625	2.536
15640	2.184	2.189	2.451	1.738	3.656	2.644	2.36	2.431	2.368	2.175	2.491	2.083	2.296	2.503	2.658	2.461	2.323	2.48	2.465	1.694	2.05	2.772	2.534	2.337	2.432	2.367	2.679	2.114	2.255	2.426	2.568	3.349	2.483	2.87	2.054	2.304	2.512	1.987	3.466	2.632	2.301	2.469	2.406	2.316	2.592	2.08	2.121	2.644	1.995
15641	2.03	2.212	2.491	2.027	2.994	2.537	2.372	2.557	2.567	2.306	2.648	2.227	2.301	2.55	2.659	2.496	2.458	2.822	2.365	1.904	2.072	2.521	2.594	2.31	2.61	2.328	2.754	2.263	2.351	2.425	2.794	3.067	2.254	2.721	2.098	2.433	2.474	2.138	3.418	2.607	2.297	2.625	2.887	2.3	2.558	2.099	2.239	2.535	2.306
15642	2.159	2.24	2.815	1.991	3.09	2.56	2.783	2.471	2.463	2.161	2.686	1.915	2.378	2.52	2.859	2.475	2.579	2.746	2.474	1.942	2.17	2.564	2.689	2.748	2.772	2.653	2.921	2.545	2.362	2.793	2.926	3.403	2.308	2.766	2.223	1.804	2.685	2.213	3.466	2.38	2.75	2.471	2.347	2.174	2.604	2.173	2.28	2.687	2.691
15645	2.387	2.634	2.709	1.972	3.382	2.526	2.473	2.452	2.681	2.429	2.853	2.189	2.564	2.276	2.512	2.458	2.525	3.14	2.549	1.617	2.026	2.534	2.545	2.534	2.957	2.631	2.981	2.295	2.329	2.457	3.06	3.547	2.102	2.775	2.568	2.594	2.563	2.077	3.548	2.637	2.596	2.637	2.628	2.207	2.571	2.319	2.297	2.566	2.548
15646	2.301	2.423	2.542	1.928	3.561	2.582	2.422	2.367	2.376	2.222	2.68	2.082	2.368	2.593	2.75	2.51	2.391	2.701	2.303	1.841	2.172	2.556	2.569	2.389	2.806	2.352	2.836	2.335	2.45	2.538	3.008	3.521	2.503	3.115	2.118	2.52	2.488	2.01	3.489	2.496	2.289	2.483	2.516	2.306	2.566	1.999	2.506	2.556	2.9
15649	2.09	2.128	2.493	1.824	3.186	2.579	2.369	2.636	2.463	2.162	2.543	2.047	2.375	2.486	2.494	2.493	2.462	2.604	2.541	1.602	2.077	2.562	2.537	2.524	2.674	2.351	2.664	2.188	2.344	2.418	2.958	3.554	2.079	2.701	2.05	2.471	2.646	1.918	3.569	2.69	2.36	2.622	2.464	2.196	2.471	2.133	2.163	2.459	2.444
15650	2.165	1.877	2.434	1.84	3.831	2.576	2.293	2.818	2.608	2.248	2.466	2.068	2.242	2.717	2.257	2.419	2.419	2.575	2.171	1.538	2.147	2.68	2.551	2.367	2.491	2.329	2.721	2.172	2.473	2.451	2.911	4.017	2.304	2.483	2.395	2.17	2.573	1.997	3.857	2.732	2.315	2.561	2.688	2.202	2.442	2.208	2.288	2.692	2.246
15652	2.112	2.196	2.588	2.068	3.686	2.625	2.218	2.449	2.877	2.184	2.516	2.211	2.253	2.568	2.349	2.381	2.341	2.657	2.378	1.896	2.143	2.516	2.523	2.447	2.475	2.396	2.692	2.268	2.325	2.404	2.97	3.591	2.083	2.774	2.33	2.132	2.445	1.921	3.496	2.813	2.283	2.673	2.605	2.204	2.466	2.175	2.119	2.486	2.591
15657	2.074	2.31	2.372	1.752	3.391	2.775	2.476	2.84	2.47	2.158	2.343	2.153	2.353	2.782	2.29	2.32	2.315	2.625	2.299	1.645	1.977	2.479	2.372	2.28	2.286	2.334	2.622	2.183	2.464	2.382	2.382	3.965	1.975	2.732	2.196	2.156	2.539	1.963	3.569	2.643	2.381	2.649	2.376	2.272	2.567	2.085	2.287	2.677	2.546
15662	2.192	1.926	2.444	1.743	2.258	2.558	2.337	2.356	2.471	2.152	2.389	1.963	2.113	2.434	2.045	2.481	2.262	2.513	2.329	1.801	2.082	2.271	2.458	2.255	2.033	2.329	2.563	2.124	2.439	2.4	2.866	3.169	1.894	2.59	2.308	2.047	2.46	1.941	2.666	2.796	2.302	2.458	2.535	2.144	2.316	1.995	2.242	2.448	2.479
15667	1.969	2.58	2.499	1.713	3.664	2.513	2.218	2.588	2.247	2.053	2.659	1.893	2.501	2.53	2.535	2.402	2.463	2.711	2.496	1.672	2.17	2.52	2.601	2.307	2.349	2.489	2.718	2.117	2.456	2.395	3.107	3.856	2.191	3.023	2.149	2.663	2.525	1.797	3.897	2.721	2.403	2.623	2.462	2.196	2.55	2.165	2.506	2.452	2.453
15673	2.243	2.957	2.622	2.079	3.266	2.579	2.608	2.543	2.803	2.22	2.741	2.172	2.665	2.625	3.042	2.543	2.486	2.697	2.543	1.736	2.296	2.446	2.693	2.44	2.929	2.407	2.819	2.361	2.597	2.61	2.771	3.706	2.448	2.878	2.566	2.027	2.783	1.853	3.452	2.638	2.584	2.627	2.302	2.43	2.537	2.045	2.305	2.554	2.613
15675	1.963	2.395	2.407	1.799	3.185	2.416	2.181	2.385	2.48	2.173	2.286	1.907	2.091	2.431	2.023	2.383	2.323	2.516	2.263	1.8	2.086	2.35	2.361	2.182	2.166	2.195	2.516	2.002	2.299	2.451	2.462	3.111	2.077	2.64	1.917	2.461	2.24	1.802	3.656	2.482	2.142	2.356	2.312	2.139	2.327	2.048	2.076	2.337	1.914
15680	2.279	2.866	2.608	1.826	3.6	2.246	2.246	2.083	2.707	2.164	2.609	1.989	2.582	2.643	2.435	2.448	2.723	2.505	2.574	1.838	2.138	2.583	2.667	2.343	3.084	2.495	3.019	2.039	2.89	2.465	2.941	3.796	2.019	3.072	2.631	2.763	2.719	1.802	3.185	2.386	2.426	2.363	2.544	2.245	2.53	1.986	2.649	2.728	2.772
15683	2.329	2.395	2.329	1.722	3.724	2.62	2.426	2.631	2.614	2.379	2.372	2.006	2.194	2.814	2.534	2.371	2.264	2.479	2.147	1.717	2.104	2.478	2.492	2.489	2.392	2.206	2.503	2.251	2.507	2.44	2.596	3.57	1.939	2.622	2.332	1.78	2.49	1.783	3.686	2.61	2.341	2.61	2.322	2.262	2.446	2.077	2.038	2.621	2.45
15691	2.045	2.655	2.603	1.815	3.463	2.51	2.543	2.515	2.671	2.136	2.398	1.939	2.301	2.375	2.933	2.304	2.454	2.618	2.421	1.548	2.182	2.502	2.672	2.479	2.88	2.448	2.767	2.394	2.406	2.416	2.817	3.708	2.193	2.671	2.21	1.961	2.513	1.942	3.143	2.464	2.424	2.404	2.479	2.048	2.396	1.894	2.096	2.373	2.749
15692	2.483	2.783	2.657	1.809	3.237	2.508	2.295	2.608	2.321	2.087	2.66	1.922	2.615	2.698	2.172	2.521	2.815	2.67	2.523	1.501	2.169	2.545	2.682	2.429	2.811	2.438	2.946	2.279	2.852	2.562	2.557	3.579	2.582	2.935	2.477	2.318	2.618	1.873	3.662	2.576	2.391	2.408	2.406	1.932	2.753	1.944	2.632	2.746	2.448
15693	2.139	2.045	2.571	1.701	3.512	2.564	2.401	2.52	2.327	2.226	2.545	2.249	2.371	2.665	3.002	2.298	2.515	2.738	2.437	1.902	1.989	2.338	2.628	2.21	2.532	2.551	2.776	2.101	2.444	2.415	3.325	3.94	2.388	2.789	2.348	2.537	2.651	1.822	3.667	2.556	2.353	2.448	2.308	2.327	2.522	2.17	2.26	2.496	2.965
15694	2.377	2.746	2.696	2.019	3.387	2.619	2.482	2.695	2.938	2.128	2.699	2.024	2.435	3.072	2.275	2.55	2.545	2.947	2.653	1.511	2.225	3.086	2.735	2.502	3.245	2.58	2.999	2.37	2.928	2.708	3.181	3.617	2.611	3.03	2.639	2.968	2.796	1.84	3.489	2.648	2.548	2.659	2.789	2.181	2.918	2.044	2.732	2.894	2.233
15695	2.729	2.642	2.946	1.945	3.035	2.826	2.549	2.768	2.276	2.121	2.822	1.942	2.657	2.909	3.026	2.702	2.817	2.959	2.96	1.59	2.305	2.895	2.824	2.558	3.028	2.621	3.115	2.37	3.154	2.71	2.949	3.754	2.3	2.89	2.941	2.588	2.629	1.849	3.55	2.761	2.496	2.82	2.617	2.119	2.766	2.002	2.528	2.994	2.923
15698	2.437	2.625	2.6	1.87	2.951	2.599	2.391	2.524	2.417	2.159	2.889	1.944	2.46	2.729	2.234	2.468	2.726	2.806	2.541	1.658	2.19	2.583	2.561	2.42	2.815	2.447	2.783	2.337	2.858	2.5	2.771	3.497	2.371	2.924	2.5	2.425	2.592	1.856	3.399	2.658	2.49	2.528	2.319	2.178	2.635	1.902	2.406	2.683	2.247
15699	2.427	2.44	2.72	1.907	3.234	2.723	2.449	2.588	2.576	2.16	2.714	1.948	2.459	2.735	2.892	2.497	2.756	2.59	2.398	1.546	2.215	2.607	2.796	2.477	2.692	2.451	2.963	2.314	2.679	2.73	2.879	3.556	2.531	2.747	2.554	2.399	2.805	2.035	3.643	2.682	2.454	2.775	2.61	2.222	2.714	2.019	2.351	2.826	2.616
15703	2.193	2.318	2.529	1.911	3.008	2.448	2.526	2.561	2.434	2.217	2.21	1.838	2.243	2.447	2.308	2.249	2.318	2.345	2.361	1.758	2.049	2.488	2.393	2.16	2.6	2.265	2.539	2.112	2.375	2.243	3.156	2.849	1.89	2.342	2.271	2.36	2.373	1.728	3.193	2.504	2.466	2.455	2.081	2.296	2.448	1.774	2.221	2.344	2.169
15706	2.315	2.512	2.609	1.985	3.25	2.398	2.449	2.516	2.197	2.445	2.5	2.069	2.219	2.55	2.104	2.26	2.396	2.677	2.406	1.965	1.982	2.451	2.515	2.204	2.25	2.387	2.717	2.208	2.321	2.415	3.051	3.494	2.046	2.421	2.465	2.031	2.514	2.135	4.159	2.581	2.433	2.598	2.615	2.562	2.52	2.105	2.312	2.623	2.168
15711	2.203	2.115	2.556	1.916	3.724	2.323	2.466	2.309	2.633	2.068	2.353	2.025	2.189	2.504	2.633	2.439	2.288	2.166	2.175	1.662	2.109	2.377	2.551	2.306	2.429	2.352	2.81	2.276	2.328	2.443	2.673	3.157	2.161	2.533	2.097	1.988	2.552	1.77	2.764	2.448	2.309	2.348	2.469	2.065	2.47	2.042	2.261	2.633	2.432
15713	2.124	2.243	2.424	2.072	4.088	2.4	2.224	2.58	2.447	2.286	2.713	2.219	2.414	2.403	2.936	2.272	2.29	2.592	2.234	2.081	2.01	2.434	2.391	2.374	2.335	2.4	2.723	2.074	2.341	2.296	2.737	3.013	2.24	2.789	2.102	2.376	2.453	1.946	2.95	2.64	2.172	2.375	2.702	2.272	2.592	2.129	2.299	2.329	2.55
15714	2.451	2.619	2.551	2.086	3.642	2.647	2.477	2.699	2.381	2.233	2.543	2.166	2.31	2.579	2.808	2.448	2.372	2.563	2.243	1.717	2.095	2.658	2.576	2.418	2.573	2.367	2.765	2.361	2.522	2.451	2.729	3.583	2.201	2.897	2.497	2.325	2.689	1.946	3.476	2.602	2.475	2.61	2.51	2.137	2.685	2.201	2.084	2.73	2.734
15715	2.139	2.231	2.223	1.854	2.685	2.164	2.35	2.311	2.171	2.277	2.659	2	2.275	2.507	2.132	2.22	2.224	2.443	2.159	1.747	2.021	2.281	2.271	2.191	2.475	2.238	2.352	2.052	2.252	2.327	2.448	2.711	1.787	2.523	2.073	2.234	2.24	1.924	2.978	2.36	2.335	2.307	2.37	2.203	2.536	1.876	2.197	2.437	2.586
15716	2.165	2.505	2.398	2.036	4.031	2.439	2.354	2.522	2.606	2.393	2.415	2.087	2.332	2.624	2.401	2.365	2.415	2.458	2.307	1.777	2.126	2.472	2.454	2.258	2.53	2.325	2.517	2.209	2.475	2.297	2.555	3.281	2.36	2.7	2.27	2.439	2.324	2.002	3.84	2.569	2.337	2.505	2.507	2.399	2.427	2.104	2.273	2.658	2.537
15718	2.451	2.834	2.667	1.904	3.121	2.491	2.624	2.593	2.763	2.41	2.519	2.132	2.286	2.999	2.537	2.463	2.351	2.634	2.26	1.8	2.128	2.613	2.558	2.416	2.592	2.359	2.718	2.301	2.671	2.488	2.64	3.75	2.403	3.028	2.372	2.363	2.54	1.834	3.706	2.669	2.647	2.625	2.735	2.289	2.452	2.137	2.278	2.752	2.535
15719	2.082	2.107	2.741	2.031	3.195	2.502	2.379	2.594	2.443	2.322	2.307	2.218	2.109	2.329	2.344	2.209	2.419	2.14	2.456	1.777	2.132	2.327	2.691	2.334	2.319	2.416	2.7	2.348	2.505	2.355	2.948	3.522	1.931	2.785	2.148	2.191	2.577	1.959	3.355	2.479	2.381	2.353	2.263	2.406	2.295	2.074	2.008	2.434	2.398
15720	2.181	2.445	2.57	2.109	3.604	2.658	2.476	2.479	2.7	2.33	2.574	2.091	2.213	2.649	2.643	2.492	2.262	2.572	2.26	2.002	2.08	2.514	2.627	2.433	2.319	2.481	2.709	2.381	2.522	2.353	2.877	3.548	2.375	2.82	2.305	2.522	2.578	2.184	4.364	2.719	2.51	2.615	2.756	2.451	2.578	2.114	2.287	2.545	2.814
15722	2.311	2.598	2.505	1.896	3.199	2.89	2.715	2.81	2.586	2.316	2.704	2.129	2.615	2.817	2.553	2.439	2.492	2.697	2.501	1.625	2.163	2.447	2.751	2.649	2.926	2.482	2.824	2.451	2.757	2.492	2.727	4.303	2.05	3.089	2.332	2.691	2.54	2.087	3.854	2.94	2.515	2.866	2.481	2.413	2.738	2.361	2.247	2.826	2.523
15724	2.299	2.411	2.382	1.791	3.112	2.713	2.306	2.673	2.533	2.294	2.494	2.062	2.255	2.47	2.972	2.443	2.361	2.661	2.225	1.551	1.954	2.515	2.464	2.386	2.692	2.227	2.595	2.235	2.38	2.342	2.803	3.222	2.083	2.745	2.124	2.182	2.364	1.942	3.327	2.675	2.159	2.673	2.648	2.395	2.381	2.196	2.276	2.582	2.676
15725	1.861	1.963	2.522	2.063	3.211	2.48	2.368	2.582	2.784	2.257	2.793	2.141	2.655	2.352	2.38	2.431	2.566	2.657	2.42	2.326	2.165	2.56	2.634	2.486	2.55	2.702	2.88	2.208	2.394	2.329	3.082	3.142	2.628	2.724	2.35	2.546	2.596	2.061	3.247	2.686	2.442	2.715	2.917	2.209	3.007	2.387	2.395	2.664	2.687
15727	1.885	2.124	2.482	1.861	3.749	2.559	2.23	2.298	2.607	2.119	2.496	1.811	2.266	2.309	2.617	2.405	2.229	2.379	2.272	1.611	1.934	2.704	2.521	2.259	2.282	2.262	2.701	2.125	2.248	2.302	3.035	3.515	2.023	2.929	2.176	2.12	2.42	1.722	2.945	2.669	2.176	2.306	2.614	2.153	2.409	2.005	2.235	2.502	2.666
15732	2.309	2.527	2.514	1.662	2.434	2.511	2.297	2.649	2.348	2.058	2.506	1.866	2.477	2.883	2.69	2.192	2.485	2.472	2.383	1.349	2.054	2.326	2.492	2.176	2.704	2.278	2.592	2.076	2.777	2.494	2.979	3.64	2.223	2.883	2.246	2.544	2.547	1.685	2.865	2.535	2.327	2.638	2.162	2.067	2.605	1.924	2.371	2.597	2.654
15733	2.145	2.376	2.421	1.62	2.791	2.213	2.249	2.157	2.489	1.938	2.604	1.812	2.375	2.677	2.106	2.36	2.617	2.807	2.482	1.483	1.998	2.565	2.621	2.234	2.657	2.322	2.724	2.136	2.598	2.413	2.636	3.071	2.124	2.751	2.953	2.309	2.491	1.702	2.649	2.323	2.38	2.385	2.291	2.035	2.464	1.876	2.477	2.677	2.021
15740	2.395	2.109	2.436	1.964	3.133	2.561	2.394	2.408	2.388	2.327	2.343	2.26	2.049	2.375	2.86	2.508	2.355	2.625	2.284	1.877	2.065	2.372	2.601	2.245	2.093	2.212	2.561	2.197	2.313	2.262	2.771	3.286	1.946	2.752	2.333	2.032	2.508	2.153	3.538	2.697	2.376	2.509	2.47	2.432	2.592	2.363	2.085	2.48	2.66
15750	1.917	2.424	2.3	2.014	2.84	2.272	2.085	2.482	2.486	2.055	2.114	1.987	2.186	2.377	1.939	2.093	1.966	2.177	1.933	1.773	1.87	2.259	2.111	2.083	2.684	2.21	2.429	2.002	2.159	2.12	2.506	3.154	1.833	2.795	2.382	2.99	2.155	1.858	3.172	2.463	2.267	2.399	2.43	2.172	2.234	2.106	2.22	2.528	2.003
15756	1.845	2.186	2.571	2.199	3.139	2.584	2.541	2.7	2.592	2.343	2.349	2.276	2.12	2.553	2.492	2.445	2.23	2.366	2.182	2.047	2.009	2.417	2.489	2.459	2.413	2.383	2.761	2.292	2.458	2.285	3.018	3.426	1.915	2.795	1.96	2.325	2.694	2.416	3.863	2.666	2.422	2.605	2.437	2.282	2.556	2.318	2.048	2.403	2.35
15768	2.061	2.536	2.515	2.183	3.008	2.708	2.488	2.656	2.505	2.272	2.494	2.228	2.438	2.574	2.347	2.273	2.348	2.641	2.351	1.909	2.011	2.427	2.464	2.478	2.966	2.389	2.647	2.318	2.404	2.379	2.422	3.775	2.083	2.879	2.372	2.397	2.541	2.067	3.199	2.544	2.469	2.675	2.659	2.27	2.399	2.007	2.276	2.698	2.301
15773	2.278	2.655	2.555	1.785	2.086	2.285	2.116	2.195	2.165	2.01	2.182	1.852	2.377	2.602	2.092	2.241	2.594	2.258	2.507	1.773	2.113	2.755	2.24	2.175	2.548	2.492	2.736	1.991	2.476	2.379	2.34	2.89	1.893	2.326	2.012	2.604	2.231	1.801	1.965	2.063	2.196	2.207	2.282	2.032	2.043	1.873	2.2	2.312	2.131
15780	1.94	2.181	2.339	1.865	3.133	2.395	2.16	2.321	2.354	2.153	2.356	1.956	2.137	2.459	2.247	2.283	2.237	2.36	2.023	1.665	1.938	2.503	2.49	2.145	2.374	2.189	2.433	2.086	2.261	2.177	2.582	3.493	1.965	2.497	2.231	2.263	2.386	1.815	3.2	2.521	2.223	2.462	2.256	2.216	2.297	2.089	2.071	2.274	2.344
15783	2.165	2.384	2.649	1.771	2.852	2.153	2.446	2.245	2.202	2.126	2.747	1.828	2.562	2.583	2.154	2.699	2.63	2.851	2.548	1.609	2.166	2.406	2.694	2.425	2.667	2.444	2.847	2.199	2.666	2.411	3.058	3.276	2.196	3.09	2.232	2.514	2.584	1.87	3.447	2.558	2.515	2.544	2.055	2.248	2.63	2.057	2.448	2.591	2.101
15789	2.133	2.585	2.585	2.002	3.37	2.457	2.59	2.676	2.648	2.213	2.642	2.106	2.17	2.557	2.969	2.539	2.573	2.802	2.338	1.757	2.345	2.312	2.606	2.591	2.413	2.497	2.829	2.448	2.434	2.516	2.788	3.44	2.256	2.751	2.303	2.509	2.732	2.148	3.234	2.625	2.635	2.698	2.403	2.435	2.643	2.32	2.293	2.692	2.577
15791	2.354	2.265	2.619	2.133	3.921	2.773	2.64	2.669	3.252	2.531	2.669	2.41	2.638	2.974	2.425	2.502	2.634	3.085	2.601	1.651	2.151	2.766	2.625	2.484	2.53	2.628	2.835	2.475	2.619	2.521	2.631	3.81	2.264	2.918	2.263	2.588	2.588	2.154	3.825	2.885	2.628	2.818	2.587	2.695	3.021	2.382	2.507	2.73	2.599
15793	2.697	2.851	2.636	1.87	3.687	2.763	2.488	2.68	2.397	2.125	2.901	1.943	2.316	2.894	2.86	2.572	2.747	2.699	2.578	1.669	2.225	2.674	2.759	2.471	3.164	2.441	2.983	2.265	2.964	2.64	3.217	3.833	2.747	3.146	2.641	2.567	2.633	1.707	3.994	2.709	2.573	2.699	2.076	2.174	2.768	2.068	2.41	2.886	2.77
15795	1.876	2.417	2.476	2.025	3.447	2.516	2.346	2.317	2.611	2.038	2.472	2.278	2.248	2.34	2.936	2.8	2.282	2.732	2.254	1.775	2.149	2.524	2.603	2.42	2.535	2.371	2.674	2.307	2.448	2.412	2.697	4.238	2.162	2.982	2.247	2.058	2.449	2.046	4.318	2.583	2.37	2.386	2.529	2.466	2.428	2.211	2.19	2.356	2.908
15796	2.531	2.424	2.713	1.871	2.886	2.558	2.619	2.653	2.431	2.09	2.616	1.934	2.374	2.653	2.803	2.596	2.658	2.749	2.688	1.622	2.241	2.384	2.632	2.582	2.588	2.472	2.92	2.391	2.768	2.552	2.786	3.339	2.427	2.755	2.721	2.51	2.797	1.83	2.787	2.569	2.573	2.677	2.564	2.201	2.487	1.884	2.361	2.755	2.852
15798	2.189	2.383	2.407	2.037	2.813	2.593	2.294	2.553	2.484	2.076	2.417	2.071	2.33	2.455	2.488	2.444	2.254	2.719	2.257	1.491	1.949	2.514	2.456	2.272	2.992	2.193	2.593	2.125	2.607	2.214	2.739	3.58	2.276	2.832	2.313	2.607	2.41	1.947	2.791	2.726	2.259	2.536	2.658	2.152	2.608	2.012	2.169	2.325	2.453
15806	2.024	2.354	2.475	1.748	4.139	2.68	2.381	2.566	2.355	2.206	2.531	1.963	2.335	2.624	2.776	2.487	2.321	2.797	2.431	1.81	2.123	2.4	2.552	2.263	2.775	2.409	2.66	2.186	2.445	2.397	2.941	3.729	2.119	2.908	2.268	2.157	2.555	1.904	4.02	2.759	2.382	2.683	2.286	2.242	2.698	2.117	2.341	2.702	2.705
15811	1.956	2.271	2.624	2.035	3.128	2.497	2.372	2.337	2.527	2.181	2.292	2.293	2.548	2.427	2.579	2.474	2.304	2.236	2.412	1.723	2.109	2.472	2.515	2.394	2.289	2.255	2.716	2.243	2.336	2.234	2.866	3.053	2.33	2.666	2.104	2.585	2.483	1.916	4.153	2.541	2.212	2.375	2.568	2.241	2.441	2.069	2.398	2.323	2.539
15816	2.234	2.504	2.554	1.93	2.966	2.596	2.524	2.606	2.696	2.227	2.769	2.069	2.5	2.392	2.514	2.5	2.386	2.951	2.402	1.925	2.174	2.596	2.608	2.444	2.703	2.546	2.809	2.221	2.468	2.444	2.362	3.382	2.249	2.795	2.262	2.325	2.374	2.184	3.66	2.522	2.402	2.543	2.529	2.238	2.605	2.105	2.635	2.474	2.239
15817	2.236	2.453	2.68	1.861	3.666	2.729	2.438	2.725	2.58	2.298	2.695	1.956	2.309	2.747	2.827	2.338	2.343	2.371	2.378	1.643	2.221	2.481	2.653	2.41	2.459	2.429	2.613	2.328	2.559	2.506	2.947	3.208	2.39	2.928	2.342	2.283	2.551	1.895	3.316	2.548	2.403	2.722	2.342	2.382	2.721	1.955	2.336	2.554	2.243
15832	1.985	2.208	2.509	1.854	3.532	2.601	2.395	2.649	2.453	2.261	2.522	2.075	2.38	2.52	2	2.526	2.304	2.406	2.194	1.898	2.119	2.51	2.522	2.246	2.627	2.555	2.718	2.185	2.331	2.328	2.516	3.073	2.137	2.96	2.157	2.037	2.581	2.017	3.727	2.777	2.396	2.753	2.399	2.294	2.497	2.341	2.463	2.434	2.14
15838	2.583	2.357	2.799	2.051	2.913	2.622	2.682	2.641	2.608	2.397	2.649	2.219	2.267	2.835	2.312	2.757	2.801	3.075	2.697	1.768	2.384	2.579	2.735	2.614	2.498	2.616	3.1	2.43	2.475	2.552	3.351	3.734	2.088	2.819	2.424	2.407	2.861	2.021	3.111	2.77	2.61	2.676	2.619	2.404	2.684	2.03	2.331	2.763	2.554
15845	2.256	2.712	2.764	2.144	3.294	2.634	2.602	2.198	2.547	2.143	2.648	2.126	2.445	2.429	2.529	2.5	2.614	2.852	2.543	1.797	2.191	2.605	2.654	2.695	2.858	2.681	3.077	2.498	2.469	2.605	2.7	3.479	2.388	2.687	2.357	2.6	2.789	2.098	3.13	2.755	2.581	2.334	2.598	2.242	2.354	2.195	2.149	2.227	2.537
15852	2.343	2.573	2.977	2.208	3.551	2.696	2.621	2.738	2.418	2.444	2.563	2.163	2.584	2.717	2.249	2.646	2.516	2.84	2.611	1.84	2.319	2.608	2.773	2.587	2.659	2.729	3.016	2.626	2.642	2.718	2.807	3.865	2.054	2.971	2.175	2.391	2.864	2.327	3.794	2.533	2.429	2.674	2.537	2.32	2.646	2.114	2.398	2.586	2.119
15858	2.424	2.906	2.584	2.021	2.588	2.593	2.498	2.774	2.94	2.016	2.639	1.842	2.572	2.813	2.589	2.42	2.651	3	2.552	1.705	2.24	2.796	2.741	2.419	2.815	2.425	2.822	2.381	2.881	2.595	2.846	3.301	2.392	3.009	2.41	3.024	2.723	1.719	3.541	2.554	2.473	2.731	3.032	2.067	2.436	1.885	2.51	2.901	2.746
15860	2.499	2.737	2.719	1.921	3.104	2.394	2.535	2.582	2.462	1.967	2.749	1.944	2.55	2.672	2.742	2.41	2.663	2.908	2.66	1.437	2.135	2.309	2.62	2.384	2.604	2.492	3.01	2.364	2.892	2.659	2.968	3.381	2.182	2.741	2.676	2.267	2.784	2.002	3.611	2.66	2.519	2.693	2.528	2.053	2.707	1.85	2.432	2.734	2.324
15872	2.438	2.538	2.514	1.751	3.431	2.613	2.342	2.586	2.253	2.013	2.557	1.808	2.396	2.81	2.887	2.288	2.748	2.594	2.543	1.616	2.104	2.499	2.586	2.362	2.644	2.333	2.698	2.084	2.606	2.455	2.704	3.687	2.42	2.968	2.45	2.527	2.416	1.899	3.725	2.585	2.337	2.63	2.34	2.121	2.6	1.829	2.426	2.738	2.601
15874	1.934	2.235	2.509	1.902	3.289	2.52	2.279	2.532	2.438	2.096	2.462	1.915	2.25	2.361	2.333	2.351	2.236	2.564	2.24	1.721	2.12	2.33	2.554	2.294	2.22	2.392	2.695	2.126	2.181	2.317	2.631	3.75	2.331	2.77	2.014	2.32	2.504	1.756	3.372	2.481	2.32	2.589	2.273	2.161	2.569	2.277	2.148	2.535	2.434
15876	2.34	2.683	2.792	1.869	2.813	2.785	2.671	2.799	2.707	2.221	2.582	2.222	2.369	2.711	2.425	2.323	2.766	2.88	2.599	1.715	2.329	2.679	2.762	2.547	2.653	2.675	3.12	2.461	2.737	2.809	2.677	3.717	2.237	3.371	2.512	2.928	2.742	1.721	3.256	2.591	2.591	2.593	2.729	2.338	2.839	2.311	2.426	2.864	2.572
15881	2.438	2.652	2.592	1.678	3.302	2.137	2.476	2.38	2.268	2.082	2.652	1.872	2.571	2.63	2.431	2.295	2.565	2.964	2.484	1.577	2.129	2.504	2.551	2.283	2.74	2.527	2.749	2.174	2.69	2.539	2.822	3.444	2.418	2.93	2.69	2.824	2.545	1.741	3.992	2.161	2.391	1.952	1.992	2.185	2.595	1.982	2.501	2.564	2.168
15884	2.585	2.359	2.687	2.135	3.212	2.438	2.436	2.239	2.383	2.151	2.799	2.039	2.407	2.491	2.508	2.677	2.398	2.551	2.303	1.768	2.354	2.612	2.675	2.497	2.523	2.51	2.826	2.408	2.437	2.576	2.68	3.07	2.435	2.744	2.14	2.273	2.535	2.053	3.001	2.624	2.513	2.288	2.45	2.305	2.667	2.237	2.286	2.198	2.701
15885	2.792	2.664	3.003	2.029	3.604	2.861	2.788	2.89	2.643	2.257	2.773	2.105	2.557	3.245	2.63	2.717	2.791	3.111	2.838	1.676	2.402	2.771	2.834	2.826	3.032	2.76	3.221	2.517	3.044	2.815	2.771	4.025	2.601	3.223	2.712	2.733	2.839	2.081	3.496	2.839	2.699	2.629	2.488	2.35	2.815	2.081	2.348	2.878	2.918
15886	2.388	2.741	2.63	1.834	3.361	2.622	2.427	2.538	2.653	2.19	2.695	2.028	2.464	2.778	2.233	2.575	2.758	2.759	2.468	1.56	2.116	2.9	2.731	2.432	3.107	2.535	2.896	2.299	2.793	2.517	3.165	3.435	2.354	3.18	2.334	2.526	2.684	1.877	3.345	2.662	2.504	2.602	2.409	2.164	2.644	2.034	2.468	2.889	2.404
15887	2.247	2.845	2.916	2.193	3.482	2.822	2.502	2.877	3.004	2.273	2.729	2.296	2.592	2.598	3.033	2.658	2.606	2.837	2.471	1.874	2.282	2.71	2.805	2.514	2.942	2.679	2.935	2.538	2.521	2.615	2.583	3.698	2.115	3.234	2.403	2.424	2.772	2.008	4.008	2.794	2.565	2.857	3.115	2.444	2.737	2.301	2.345	2.569	2.999
15888	2.316	2.503	2.513	1.547	3.397	2.404	2.404	2.469	2.036	1.947	2.545	1.831	2.252	2.766	2.772	2.211	2.399	2.544	2.28	1.515	2.013	2.386	2.567	2.183	2.562	2.393	2.609	2.063	2.647	2.391	2.503	3.618	2.358	2.744	2.232	2.378	2.383	1.639	3.753	2.405	2.233	2.701	2.019	1.959	2.478	1.748	2.44	2.773	2.594
15893	2.575	2.647	2.705	2.084	3.034	2.669	2.511	2.906	2.593	2.116	2.932	2.088	2.538	2.844	2.68	2.604	2.815	3.099	2.54	1.81	2.248	2.735	2.716	2.503	2.679	2.584	2.928	2.33	2.995	2.698	2.898	3.56	2.501	2.794	2.633	2.439	2.643	1.971	3.751	2.842	2.622	2.983	2.621	2.24	2.771	2.071	2.667	2.834	2.597
15903	2.3	2.631	2.583	1.961	4.24	2.83	2.47	2.955	2.539	2.252	2.676	2.188	2.521	2.722	3.221	2.593	2.609	2.773	2.515	1.825	2.371	2.616	2.697	2.448	2.788	2.397	2.714	2.328	2.792	2.568	2.656	3.628	2.353	3.242	2.647	2.892	2.504	1.738	4.019	2.933	2.513	2.914	2.724	2.316	2.53	2.054	2.669	2.697	2.886
15912	1.956	2.566	2.463	1.871	3.208	2.397	2.298	2.33	2.486	1.964	2.658	1.923	2.752	2.436	1.883	2.408	2.51	2.74	2.419	1.623	2.127	2.62	2.554	2.484	2.721	2.354	2.612	2.263	2.564	2.472	2.717	3.322	2.135	3.189	2.029	2.335	2.396	1.936	3.112	2.374	2.409	2.444	2.76	1.976	2.713	1.925	2.3	2.334	1.842
15914	2.146	2.42	2.456	2.058	3.374	2.748	2.349	2.64	2.341	2.599	2.467	2.02	2.427	2.465	2.377	2.415	2.508	2.718	2.493	2.077	2.111	2.467	2.55	2.316	2.531	2.311	2.532	2.258	2.52	2.443	2.641	3.158	2.563	2.937	2.124	2.516	2.507	2.092	3.756	2.615	2.452	2.768	2.48	2.419	2.418	1.851	2.341	2.642	2.212
15915	2.001	2.74	2.486	1.819	3.608	2.335	2.11	2.313	2.709	1.946	2.693	2.022	2.373	2.373	2.447	2.24	2.44	2.64	2.232	1.678	1.871	2.73	2.429	2.364	3.052	2.463	2.662	2.069	2.221	2.207	2.812	3.667	2.054	2.826	2.16	2.522	2.272	2.163	3.189	2.52	2.266	2.399	2.284	2.083	2.614	2.221	2.347	2.26	2.549
15932	2.324	2.564	2.527	1.947	2.689	2.677	2.392	2.62	2.678	2.34	2.419	2.031	2.209	2.715	2.249	2.432	2.439	2.597	2.269	1.728	2.158	2.409	2.534	2.31	2.591	2.268	2.571	2.18	2.649	2.499	2.406	3.395	2.565	2.913	2.212	2.78	2.521	2.088	3.348	2.675	2.461	2.56	2.783	2.479	2.552	2.26	2.306	2.646	2.279
15937	2.065	2.132	2.346	1.721	3.227	2.446	2.347	2.522	2.464	2.088	2.449	1.726	2.384	2.658	2.273	2.346	2.283	2.503	2.267	1.632	1.962	2.561	2.367	2.216	2.345	2.288	2.512	2.041	2.269	2.355	2.931	3.212	2.03	2.689	2.155	2.223	2.356	1.95	3.237	2.379	2.351	2.549	2.341	2.173	2.502	1.877	2.22	2.646	2.465
15939	2.459	2.639	2.6	1.909	3.134	2.451	2.444	2.523	2.819	1.982	2.719	1.809	2.375	2.788	2.957	2.412	2.624	2.724	2.724	1.615	2.077	2.631	2.649	2.407	2.588	2.473	2.79	2.231	2.884	2.631	2.891	3.663	2.231	2.921	2.377	2.485	2.669	1.802	3.929	2.531	2.498	2.714	2.747	2.004	2.559	1.878	2.425	2.746	2.942
15941	2.557	2.506	2.598	1.965	3.71	2.681	2.406	2.567	2.282	2.169	3.02	1.837	2.561	2.799	2.872	2.479	2.818	2.762	2.738	1.564	2.171	2.653	2.757	2.521	2.621	2.525	2.854	2.371	2.975	2.549	2.869	4.5	2.269	3.083	2.407	2.589	2.651	1.93	3.701	2.778	2.481	2.724	2.634	2.185	2.815	2.002	2.43	2.945	2.674
15948	2.876	2.609	2.628	1.791	2.465	2.574	2.735	2.904	3.023	2.114	2.864	1.959	2.764	3.05	2.419	2.593	2.937	2.702	3.106	1.47	2.324	2.915	2.704	2.709	2.617	2.609	2.953	2.467	3.11	2.698	2.613	3.123	2.676	2.876	2.942	2.714	2.493	1.831	2.935	2.8	2.712	2.815	2.777	2.262	2.787	2.207	2.475	2.993	2.427
15958	2.275	2.735	2.557	1.775	3.156	2.377	2.349	2.456	2.018	1.997	2.357	1.907	2.274	2.568	1.992	2.483	2.511	2.386	2.297	1.559	2.075	2.531	2.627	2.221	2.723	2.332	2.616	2.171	2.44	2.408	2.569	3.662	2.414	2.706	2.593	2.405	2.593	1.774	3.758	2.414	2.362	2.518	2	2.026	2.504	1.956	2.152	2.685	2.235
15960	2.044	2.845	2.712	1.87	4.091	2.456	2.316	2.427	2.319	2.056	2.622	1.91	2.367	2.427	2.563	2.638	2.419	2.546	2.406	1.717	2.24	2.745	2.779	2.434	2.509	2.448	2.746	2.287	2.385	2.475	2.947	3.575	2.263	3.053	2.282	2.317	2.733	2.048	3.615	2.495	2.372	2.469	2.141	2.143	2.564	2.005	2.449	2.258	2.446
15968	2.471	2.996	2.604	1.83	3.125	2.588	2.407	2.6	2.791	2.152	2.707	1.874	2.379	2.718	2.356	2.527	2.568	2.624	2.542	1.715	2.286	2.864	2.686	2.354	2.953	2.447	2.861	2.316	2.841	2.66	2.99	3.885	2.53	2.878	2.529	3.02	2.719	1.738	3.279	2.673	2.474	2.779	2.691	2.17	2.86	1.947	2.506	2.829	2.707
15969	2.282	2.887	2.719	1.814	3.104	2.431	2.489	2.471	2.586	2.14	2.859	1.898	2.599	2.67	3.021	2.495	2.792	3.072	2.786	1.748	2.337	2.668	2.753	2.421	2.718	2.605	3.118	2.419	2.887	2.719	2.972	3.595	2.419	2.885	2.757	2.868	2.78	1.995	2.922	2.591	2.585	2.684	2.555	2.168	2.843	2.07	2.589	2.861	2.955
15972	2.47	2.324	2.841	1.817	3.211	2.66	2.596	2.638	2.891	2.108	2.76	1.998	2.436	2.941	2.614	2.51	2.74	3.04	2.995	1.723	2.326	2.666	2.771	2.585	2.612	2.599	2.986	2.427	3.066	2.722	2.729	3.537	2.148	2.714	3.011	2.424	2.719	1.919	3.431	2.673	2.552	2.689	2.334	2.229	2.786	2.139	2.44	2.893	2.897
15987	2.192	2.668	2.681	1.763	3.506	2.574	2.325	2.381	2.235	2.115	2.681	1.853	2.526	2.799	2.061	2.528	2.583	2.766	2.529	1.659	2.198	2.372	2.695	2.407	2.782	2.493	2.924	2.254	2.75	2.461	3.159	4.075	2.302	3.045	2.544	2.568	2.78	1.791	3.531	2.42	2.357	2.613	2.2	2.087	2.695	2.012	2.588	2.725	2.298
15988	2.47	2.755	2.719	1.838	3.276	2.627	2.354	2.702	2.46	2.008	2.645	1.897	2.505	2.634	2.695	2.327	2.578	3.003	2.5	1.491	2.376	2.555	2.258	2.271	2.919	2.558	2.896	2.064	2.726	2.43	2.558	3.607	2.341	2.874	2.475	2.801	2.667	1.857	4.119	2.618	2.307	2.922	2.511	2.165	2.714	2.186	2.323	2.918	2.54
15990	2.223	2.844	2.565	1.833	3.563	2.68	2.335	2.594	2.319	2.147	2.588	1.974	2.323	2.703	2.374	2.572	2.603	2.701	2.623	1.66	2.192	2.476	2.682	2.322	2.879	2.486	2.896	2.235	2.752	2.491	2.709	3.688	2.126	3.041	2.335	2.847	2.597	1.744	3.711	2.737	2.416	2.678	2.198	2.302	2.694	1.958	2.347	2.694	2.576
16010	2.331	2.73	2.338	1.931	2.788	2.453	2.468	2.27	2.708	2.143	2.326	1.944	2.319	2.797	2.297	2.268	2.568	2.412	2.475	1.494	2.103	2.706	2.343	2.324	2.746	2.382	2.735	2.213	2.663	2.532	2.774	3.259	2.125	2.556	2.425	2.743	2.489	1.784	3.072	2.515	2.493	2.458	2.431	2.091	2.502	1.956	2.197	2.736	2.673
16016	2.38	2.467	2.61	1.859	3.804	2.451	2.454	2.393	2.541	2.166	2.268	1.963	2.222	2.591	2.51	2.249	2.482	2.503	2.384	1.566	2.135	2.619	2.573	2.343	2.308	2.493	2.803	2.266	2.849	2.452	2.919	3.095	2.311	2.519	2.656	2.31	2.639	1.861	3.894	2.666	2.509	2.619	2.392	2.212	2.287	1.902	2.458	2.833	2.611
16017	2.444	2.661	2.545	1.798	4.112	2.535	2.405	2.441	2.341	2.074	2.844	1.931	2.507	2.441	2.973	2.513	2.789	2.623	2.448	1.732	2.237	2.755	2.789	2.481	2.864	2.507	2.82	2.261	2.772	2.657	3.434	3.569	2.54	3.02	2.484	2.845	2.601	1.76	3.648	2.681	2.374	2.684	2.615	2.181	2.662	1.973	2.463	2.714	2.642
16019	2.403	2.523	2.645	1.862	3.7	2.721	2.377	2.731	2.267	2.19	2.614	1.978	2.542	2.762	2.423	2.544	2.64	2.814	2.408	1.422	2.177	2.566	2.631	2.359	2.736	2.461	2.82	2.178	2.768	2.596	2.72	3.33	2.24	2.577	2.339	2.465	2.559	1.684	3.83	2.648	2.436	2.809	2.407	2.138	2.675	1.933	2.368	2.657	2.743
16025	2.139	2.581	2.535	1.612	2.739	2.34	2.158	2.263	2.312	1.774	2.598	1.744	2.573	2.317	2.286	2.515	2.598	2.526	2.458	1.551	2.045	2.479	2.455	2.238	2.607	2.395	2.773	1.991	2.621	2.392	2.776	3.333	2.114	2.963	2.47	2.435	2.626	1.695	3.419	2.421	2.358	2.605	2.24	1.947	2.49	1.789	2.402	2.663	2.338
16030	2.224	2.298	2.363	1.53	3.404	2.509	2.367	2.515	2.572	2.046	2.586	1.873	2.391	2.774	2.781	2.375	2.4	2.644	2.416	1.428	2.156	2.359	2.488	2.212	2.79	2.295	2.611	2.152	2.957	2.509	2.492	3.606	2.135	2.774	2.637	2.338	2.449	1.582	3.412	2.642	2.459	2.707	2.482	2.092	2.551	1.913	2.343	2.732	2.764
16031	2.512	2.941	2.788	1.739	3.635	2.754	2.445	2.676	2.457	2.161	2.598	1.831	2.537	2.8	3.018	2.582	2.64	2.91	2.523	1.557	2.182	2.613	2.733	2.483	2.997	2.499	2.983	2.216	2.835	2.577	3.199	3.903	2.211	2.92	2.571	3.02	2.689	1.986	4.021	2.666	2.609	2.7	2.428	2.315	2.547	1.988	2.284	2.673	2.756
16032	2.403	2.787	2.505	1.844	3.803	2.608	2.426	2.722	2.765	1.996	2.482	1.859	2.316	2.858	2.71	2.543	2.533	2.709	2.453	1.732	2.176	2.637	2.621	2.471	2.703	2.454	2.854	2.246	2.815	2.524	2.233	3.763	2.172	2.995	2.383	2.712	2.607	1.837	3.464	2.66	2.519	2.734	2.673	2.111	2.402	1.858	2.246	2.7	2.906
16037	2.31	2.644	2.533	1.731	3.394	2.415	2.305	2.581	2.519	1.984	2.502	1.752	2.216	2.647	2.234	2.18	2.501	2.628	2.214	1.535	2.166	2.413	2.544	2.416	2.571	2.341	2.605	2.233	2.447	2.455	2.862	3.529	2.312	2.754	2.473	2.343	2.435	1.595	3.448	2.533	2.409	2.67	2.385	2.106	2.691	1.763	2.223	2.573	2.262
17000	2.311	2.765	2.705	1.81	3.427	2.594	2.51	2.664	2.485	2.213	2.735	2.008	2.609	2.926	2.274	2.376	2.841	2.83	2.544	1.536	2.203	2.511	2.593	2.464	2.988	2.505	2.883	2.326	2.832	2.639	3.081	3.476	2.306	3.039	2.63	3	2.703	1.845	3.603	2.795	2.393	2.758	2.374	2.267	2.604	2.133	2.623	2.793	2.802
17008	2.265	2.259	2.506	2.293	2.469	2.751	2.536	2.582	2.615	2.434	2.747	2.394	2.34	2.663	2.754	2.475	2.47	2.882	2.608	2.195	2.124	2.673	2.562	2.492	2.243	2.427	2.877	2.432	2.587	2.688	2.871	3.494	2.055	2.871	2.214	2.281	2.716	2.349	3.443	2.653	2.686	2.477	2.579	2.533	2.757	2.405	2.337	2.508	2.046
17009	2.364	2.213	2.694	2.227	2.94	2.392	2.367	2.439	2.503	2.151	2.536	2.048	2.539	2.714	2.248	2.413	2.494	2.79	2.516	1.924	2.231	2.715	2.529	2.458	2.777	2.672	2.899	2.326	2.446	2.594	2.662	3.767	2.166	2.926	2.284	2.256	2.636	2.235	3.598	2.624	2.397	2.388	2.309	2.233	2.55	2.313	2.859	2.698	2.239
17010	2.622	2.516	2.612	1.614	3.469	2.438	2.439	2.452	2.138	2.039	2.614	1.961	2.382	2.826	2.776	2.574	2.72	2.964	2.777	1.409	2.21	2.411	2.613	2.41	2.457	2.388	2.864	2.225	2.672	2.48	2.976	3.7	2.309	2.833	2.284	2.558	2.522	1.707	3.93	2.553	2.36	2.661	2.153	2.127	2.744	2.013	2.509	2.86	2.761
17019	2.492	3.11	2.92	2.15	3.508	2.821	2.61	2.987	2.892	2.185	2.907	1.998	2.451	3.009	2.664	2.714	2.819	3.091	2.727	1.498	2.485	3.018	2.819	2.764	2.94	2.753	3.042	2.515	2.976	2.909	3.108	3.657	2.707	3.103	2.531	2.851	2.816	2.102	3.743	2.72	2.565	2.92	2.639	2.313	2.586	2.044	2.403	2.941	2.442
17021	2.019	2.212	2.708	2.091	3.69	2.693	2.569	2.379	2.454	2.433	2.616	2.077	2.274	2.63	2.437	2.419	2.32	2.701	2.463	1.65	2.259	2.569	2.581	2.568	2.428	2.468	2.951	2.423	2.45	2.454	2.866	3.904	2.058	2.655	2.331	2.274	2.641	1.995	4.521	2.747	2.524	2.449	2.559	2.504	2.463	2.001	2.117	2.703	2.331
17022	2.142	2.813	2.645	1.879	2.694	2.713	2.403	2.667	2.981	2.258	2.637	2.006	2.582	2.564	2.269	2.544	2.505	2.781	2.75	1.654	2.206	2.772	2.577	2.514	2.488	2.517	2.854	2.431	2.547	2.535	2.832	3.491	2.309	2.982	2.098	1.91	2.594	2.164	3.936	2.876	2.511	2.619	2.413	2.291	2.52	2.153	2.37	2.569	2.63
17026	2.349	3.021	2.784	1.816	3.59	2.79	2.48	2.677	3.021	2.157	2.935	1.894	2.552	2.763	3.088	2.643	2.891	2.98	2.708	1.542	2.167	2.909	2.699	2.422	2.755	2.651	3.023	2.164	2.882	2.633	2.978	4.125	2.452	3.153	2.352	2.397	2.712	1.838	4.11	2.825	2.564	2.75	2.756	2.271	2.857	2.059	2.506	2.845	2.903
17030	2.15	2.206	2.651	2.082	2.795	2.524	2.514	2.507	2.766	2.133	2.491	2.006	2.413	2.382	2.61	2.531	2.311	2.728	2.421	1.816	2.056	2.619	2.495	2.554	2.568	2.494	2.824	2.38	2.351	2.44	2.918	3.222	2.255	2.816	2.355	2.098	2.709	2.029	2.566	2.665	2.559	2.75	2.711	2.166	2.619	1.975	2.199	2.61	2.42
17031	2.228	2.149	2.634	2.21	2.686	2.52	2.555	2.338	2.73	2.32	2.667	2.15	2.222	2.303	2.065	2.972	2.329	2.797	2.463	1.932	2.207	2.667	2.676	2.592	2.302	2.493	2.821	2.438	2.308	2.55	3.013	2.685	2.225	2.871	2.361	2.623	2.601	2.224	3.11	2.713	2.536	2.537	2.781	2.447	2.629	2.244	2.5	2.319	2.411
17034	2.506	2.85	2.748	1.97	2.945	2.608	2.778	2.671	2.699	2.185	2.763	2.112	2.274	2.801	3.023	2.762	2.778	2.857	2.666	1.713	2.324	2.855	2.827	2.63	2.842	2.601	3.053	2.454	2.843	2.671	2.434	4.187	2.497	3.115	2.632	2.888	2.774	2.034	3.12	2.667	2.654	2.639	2.648	2.312	2.717	2.102	2.493	3.013	2.736
17037	2.42	2.525	2.718	1.777	3.043	2.36	2.258	2.567	2.71	2.083	2.751	1.913	2.412	2.702	2.594	2.528	2.707	2.75	2.524	1.553	2.085	2.784	2.633	2.342	2.434	2.454	2.996	2.155	2.782	2.423	2.733	3.336	2.224	2.632	2.639	2.312	2.644	1.71	3.66	2.506	2.478	2.572	2.361	2.11	2.423	1.941	2.371	2.644	2.673
17038	2.114	2.774	2.44	1.702	3.344	2.517	2.186	2.666	2.57	2.199	2.298	1.858	2.168	2.541	2.942	2.518	2.418	2.612	2.425	1.716	1.996	2.741	2.583	2.379	2.674	2.338	2.745	2.132	2.568	2.248	3.103	3.525	1.586	2.95	2.253	2.374	2.456	1.838	3.86	2.507	2.27	2.643	2.237	2.271	2.316	1.912	2.19	2.638	2.46
17056	2.24	2.94	2.645	1.66	3.527	2.564	2.318	2.626	2.387	2.041	2.547	1.7	2.262	2.821	2.982	2.305	2.331	2.525	2.272	1.514	2.114	2.623	2.608	2.272	2.71	2.237	2.78	2.22	2.809	2.453	2.475	3.446	2.217	2.788	2.789	2.877	2.512	1.707	3.521	2.547	2.374	2.616	2.682	1.979	2.425	1.831	2.27	2.73	3.033
17057	2.512	3.113	2.85	1.804	3.563	2.671	2.629	2.612	2.548	2.177	2.839	1.892	2.486	2.874	2.532	2.569	2.857	3.055	2.76	1.703	2.208	2.765	2.744	2.405	3.123	2.692	3.042	2.318	3.137	2.706	2.792	3.782	2.569	3.041	2.668	2.856	2.614	1.991	4.022	2.87	2.565	2.881	2.357	2.226	2.564	1.995	2.454	2.919	2.871
17071	2.459	3.061	2.909	1.796	3.089	2.719	2.62	2.773	2.514	2.126	3.065	2.072	2.707	2.806	2.922	2.751	2.684	3.009	2.734	1.626	2.201	3.005	2.881	2.52	2.83	2.564	3.085	2.387	2.998	2.681	3.001	3.375	2.495	2.821	2.67	2.569	2.72	1.949	3.102	2.721	2.641	2.784	2.369	2.209	2.944	1.921	2.559	2.772	2.625
17072	2.61	2.84	2.735	1.699	3.197	2.331	2.434	2.525	2.713	2.021	2.662	1.87	2.378	2.584	2.791	2.451	2.689	2.857	2.589	1.708	2.151	2.859	2.64	2.38	2.551	2.519	2.92	2.271	2.603	2.561	3.019	3.356	2.188	2.742	2.726	2.772	2.639	1.773	2.825	2.506	2.581	2.659	2.275	2.114	2.609	1.916	2.34	2.705	2.526
17078	2.14	2.867	2.692	2.313	3.362	3.024	2.4	2.507	2.724	2.416	2.743	2.418	2.352	2.663	3.179	2.526	2.478	2.942	2.312	1.895	2.134	2.675	2.647	2.4	2.784	2.547	2.825	2.256	2.475	2.323	2.648	3.555	2.231	2.743	2.164	2.261	2.646	2.142	2.876	2.921	2.269	2.816	2.888	2.516	2.649	2.513	2.496	2.55	2.893
17084	2.174	2.941	2.629	1.666	3.388	2.591	2.286	2.483	2.522	1.992	2.557	1.769	2.285	2.58	2.465	2.455	2.46	2.406	2.327	1.417	2.011	2.488	2.487	2.27	2.87	2.381	2.729	2.165	2.585	2.434	2.441	3.519	2.375	2.766	2.499	2.516	2.527	1.57	3.586	2.525	2.27	2.571	2.24	2.028	2.392	2.031	2.295	2.603	3.362
17085	2.198	2.842	2.511	1.65	2.766	2.594	2.307	2.678	2.333	2.039	2.451	1.756	2.3	2.941	2.117	2.365	2.554	2.575	2.364	1.56	2.009	2.457	2.508	2.302	2.553	2.351	2.669	2.205	2.639	2.468	2.523	3.381	2.026	2.925	2.537	2.731	2.544	1.702	3.528	2.621	2.408	2.653	2.282	2.142	2.458	1.888	2.354	2.687	2.394
17094	2.29	2.772	2.65	1.819	3.332	2.66	2.376	2.664	2.42	2.12	2.581	1.933	2.354	2.869	2.784	2.587	2.625	2.918	2.365	1.742	2.21	2.72	2.791	2.411	2.77	2.47	2.874	2.198	2.73	2.598	2.87	3.573	2.35	2.871	2.538	2.362	2.775	1.956	3.603	2.494	2.438	2.673	2.455	2.146	2.738	1.936	2.43	2.815	3.072
17103	2.474	2.829	2.553	2.049	2.919	2.645	2.425	2.291	2.52	2.211	2.48	1.934	2.206	2.687	2.817	2.244	2.503	2.705	2.773	1.563	1.956	2.832	2.416	2.368	2.492	2.501	2.795	2.168	2.778	2.481	2.741	3.108	1.954	2.772	2.492	2.596	2.639	1.999	3.842	2.578	2.632	2.496	2.61	2.242	2.37	2.017	2.376	2.783	2.58
17104	2.343	2.542	2.841	1.876	3.441	2.598	2.537	2.731	3.09	2.116	2.773	1.924	2.594	2.972	3.141	2.731	2.949	2.995	2.808	1.637	2.372	2.798	2.774	2.488	2.813	2.592	3.072	2.347	2.886	2.618	2.831	4	2.609	3.03	2.784	2.317	2.737	1.948	4.009	2.732	2.609	2.836	2.815	2.216	2.69	2.014	2.395	2.956	3.398
17111	2.493	2.574	2.517	1.999	4.212	2.74	2.321	2.701	2.278	2.148	2.781	1.934	2.648	2.662	2.318	2.429	2.66	2.661	2.583	1.632	2.028	2.462	2.628	2.464	2.952	2.481	2.862	2.193	2.926	2.509	2.798	3.912	2.522	3.09	2.569	2.462	2.573	2.012	4.007	2.785	2.52	2.791	2.297	2.199	2.725	2.164	2.559	2.611	2.331
17141	2.108	2.315	2.576	1.971	4.072	2.634	2.388	2.418	2.878	2.14	2.346	2.066	2.326	2.479	2.78	2.431	2.227	2.493	2.247	1.828	2.148	2.77	2.564	2.386	2.595	2.512	2.713	2.29	2.338	2.52	3.006	3.59	2.168	2.894	2.309	2.481	2.493	2.064	3.626	2.747	2.402	2.526	2.601	2.31	2.646	2.21	2.187	2.569	2.976
17145	2.186	2.815	2.432	1.644	3.836	2.472	2.169	2.536	2.278	1.956	2.715	1.747	2.403	2.614	2.422	2.202	2.502	2.382	2.404	1.39	2.142	2.6	2.381	2.113	2.806	2.31	2.649	2.083	2.6	2.427	2.774	3.272	2.463	2.888	2.331	2.441	2.243	1.548	3.848	2.677	2.165	2.736	2.121	2.087	2.503	1.77	2.369	2.714	2.656
17149	2.444	2.701	2.605	1.76	3.252	2.677	2.497	2.666	2.572	2.037	2.785	2.032	2.533	2.889	2.342	2.424	2.614	2.833	2.598	1.374	2.263	2.758	2.603	2.544	2.644	2.501	2.829	2.28	2.768	2.551	2.785	3.357	2.264	2.774	2.348	2.59	2.585	1.815	3.572	2.652	2.424	2.791	2.376	2.167	2.622	2.014	2.381	2.902	2.35
17153	2.666	2.384	2.775	2.048	3.643	2.621	2.499	2.716	2.383	2.079	2.83	2.162	2.659	2.774	2.901	2.696	2.819	2.839	2.712	1.641	2.196	2.263	2.732	2.585	2.712	2.595	2.953	2.396	2.915	2.725	3.123	3.362	2.824	2.846	2.623	2.25	2.745	2.005	3.92	2.629	2.557	2.736	2.593	2.192	2.853	2.175	2.613	2.809	2.772
17164	2.29	3.068	2.855	1.88	2.961	2.814	2.65	2.845	2.927	2.134	2.919	1.98	2.616	3.002	2.57	2.547	2.779	3.06	2.714	1.595	2.171	2.919	2.785	2.482	2.87	2.678	3.085	2.403	3.046	2.736	2.974	4.041	2.308	3.193	2.689	2.653	2.771	1.656	3.165	2.896	2.648	2.918	2.759	2.247	2.905	1.923	2.548	3.169	2.455
17166	2.461	2.495	2.548	2.067	2.883	2.7	2.535	2.779	2.428	2.182	2.672	1.98	2.615	2.835	2.512	2.244	2.619	2.898	2.617	1.758	2.161	2.566	2.527	2.501	2.81	2.53	2.763	2.332	2.812	2.675	2.683	3.623	2.12	2.638	2.435	2.504	2.629	1.91	3.555	2.557	2.548	2.617	2.317	2.165	2.492	1.973	2.393	2.803	2.222
17167	2.384	2.685	2.764	1.89	3.373	2.628	2.452	2.601	2.585	2.268	2.883	1.93	2.557	3.005	2.91	2.363	2.735	2.871	2.878	1.655	2.186	2.699	2.667	2.51	2.939	2.606	2.972	2.378	2.968	2.589	3.348	3.83	2.091	2.848	2.441	2.886	2.648	1.998	3.386	2.73	2.579	2.791	2.577	2.338	2.725	1.954	2.714	2.803	2.838
[truncated: 98 more columns]
